# Supplementary material for: Revision of the genus Placospongia (Porifera, Demospongiae, Hadromerida, Placospongiidae) in the Indo-West Pacific
Source: Zookeys. 2013 May 13;(298):39–76. doi: 10.3897/zookeys.298.1913 (PMC3689107; doi:10.3897/zookeys.298.1913)
Supplement: XML Treatment for Placospongia [file zookeys.298.1913-treatment1.xml]

<!DOCTYPE tp:taxon-treatment
  PUBLIC "-//TaxonX//DTD Taxonomic Treatment Publishing DTD v0 20100105//EN" "tax-treatment-NSO.dtd">
<tp:taxon-treatment xmlns:tp="http://www.plazi.org/taxpub"><tp:treatment-meta><mixed-citation publication-type="journal"><person-group><name><surname>Becking</surname><given-names>Leontine E.</given-names></name></person-group><article-title>Revision of the genus 
                    <italic>Placospongia</italic> (Porifera, Demospongiae, Hadromerida, Placospongiidae) in the Indo-West Pacific</article-title><source>Zookeys</source><day>13</day><month>5</month><year>2013</year><volume>2013</volume><issue>298</issue><fpage>39</fpage><lpage>76</lpage><pub-id pub-id-type="doi">10.3897/zookeys.298.1913</pub-id></mixed-citation></tp:treatment-meta><tp:nomenclature><tp:taxon-name>
                            <tp:taxon-name-part taxon-name-part-type="genus">Placospongia</tp:taxon-name-part>
                        <object-id xmlns:xlink="http://www.w3.org/1999/xlink" xlink:type="simple">http://species-id.net/wiki/Placospongia</object-id>
								</tp:taxon-name><tp:taxon-authority>Gray, 1867</tp:taxon-authority></tp:nomenclature><tp:treatment-sec sec-type="Type species"><title>Type species:</title><p><italic><tp:taxon-name>Placospongia melobesioides</tp:taxon-name></italic> Gray, 1867 by monotypy</p></tp:treatment-sec><tp:treatment-sec sec-type="Description"><title>Description, amended from Systema Porifera (<xref ref-type="bibr" rid="B17">Hooper and van Soest 2002</xref>).</title><p>Encrusting to branching growth forms. Small encrustations of 3 cm<sup>2</sup> to large surfaces of &gt;2m<sup>2</sup> to branching individual with total size of up to 45cm in length and branch diameter between 0.25-1.5cm. Total size of specimens is hard to establish as parts of the body may be encrusting within cracks. Dried material is hard, alcohol preserved and live specimens remain compressible as the choanosome is of more pliant material than the cortex. The surface is made up of smooth cortical plates separated by contractible grooves which form a kind of network on the surface while these are firmly closed in preserved specimens. See <xref ref-type="bibr" rid="B43">Vosmaer and Vernhout (1902)</xref> and <xref ref-type="bibr" rid="B32">Rützler (2002)</xref> for an extensive description of the genus. In live specimens grooves are open and oscules are visible inside contractile ridges, running between plates. Live color white, cream, orange, reddish brown to dark black-brown (<xref ref-type="fig" rid="F1">Fig. 1</xref>, <xref ref-type="fig" rid="F2">2</xref>) and come color is usually retained after alcohol preservation. The contact lines between the plates ridge up slightly and are generally a different shade of the color of the plates.</p><p><bold>Skeleton.</bold> The cortical plates consist of densely packed selenasters and can also contain auxiliary microscleres. Developmental stages of selenasters occur throughout the choanosome. Tylostyle tracts support the margins of the cortical plates. In branching specimens radial tylostyle tracts run from the centre core (consisting of densely packed selenaster) to the cortical plates, in encrusting specimens tracts run in direction from substrate to cortex. The sharp ends of the smaller tylostyles are projected beyond the cortex surface. Microscleres occur in the cortex and scattered in choanosomal skeleton. For a detailed description of external morphology and anatomy see <xref ref-type="bibr" rid="B43">Vosmaer and Vernhout (1902)</xref>.</p><p><bold>Spicules.</bold> Megascleres are tylostyles in two size classes, microscleres are selenasters, and can include choanosomal and ectosomal spirasters (slender-spined streptasters and acanthose microrhabds), spherasters, and/or spherules. Selenasters often remain pigmented after treatment with bleach or nitric acid.</p><fig id="F1" position="float" orientation="portrait"><label>Figure 1.</label><caption><p><italic>In situ</italic> underwater images of <italic><tp:taxon-name>Placospongia</tp:taxon-name></italic> spp. in Indonesia, displaying natural variation in color and growth form of live specimens. <bold>A</bold> <italic><tp:taxon-name>Placospongia mixta</tp:taxon-name></italic> (by L.E. Becking) <bold>B</bold> <italic><tp:taxon-name>Placospongia carinata</tp:taxon-name></italic> (by L.E. Becking) <bold>C</bold> <italic><tp:taxon-name>Placospongia carinata</tp:taxon-name></italic> (by L.E. Becking) <bold>D</bold> <italic><tp:taxon-name>Placospongia melobesioides</tp:taxon-name></italic> (by N.J. de Voogd).</p></caption><graphic xmlns:xlink="http://www.w3.org/1999/xlink" xlink:href="ZooKeys-298-039-g001.jpg" position="float" orientation="portrait" xlink:type="simple"/></fig><fig id="F2" position="float" orientation="portrait"><label>Figure 2.</label><caption><p>Gradation of external coloration in preserved specimens. <bold>A</bold> <italic><tp:taxon-name>Placospongia mixta</tp:taxon-name></italic> RMNH POR. 4492 <bold>B</bold> <italic><tp:taxon-name>Placospongia mixta</tp:taxon-name></italic> RMNH POR. 4113 <bold>C</bold> <italic><tp:taxon-name>Placospongia carinata</tp:taxon-name></italic> RMNH POR. 4482 <bold>D</bold> <italic><tp:taxon-name>Placospongia carinata</tp:taxon-name></italic> RMNH POR. 4483 <bold>E</bold> <italic><tp:taxon-name>Placospongia mixta</tp:taxon-name></italic> RMNH POR. 3979 <bold>F</bold> <italic><tp:taxon-name>Placospongia melobesioides</tp:taxon-name></italic> RMNH POR. 4114.</p></caption><graphic xmlns:xlink="http://www.w3.org/1999/xlink" xlink:href="ZooKeys-298-039-g002.jpg" position="float" orientation="portrait" xlink:type="simple"/></fig></tp:treatment-sec><ref-list><ref id="B17"><mixed-citation xmlns:xlink="http://www.w3.org/1999/xlink" xlink:type="simple"><person-group><name name-style="western"><surname>Hooper</surname><given-names>JNA</given-names></name><name name-style="western"><surname>Van Soest</surname><given-names>RWM</given-names></name></person-group> (<year>2002</year>) <source>Systema Porifera. A guide to the classification of sponges. Volume 1. Kluwer Academic/ Plenum Publishers: New York, Boston, Dordrecht, London, Moscow.</source>doi: <ext-link ext-link-type="uri" xlink:href="http://dx.doi.org/10.1007/978-1-4615-0747-5" xlink:type="simple">10.1007/978-1-4615-0747-5</ext-link></mixed-citation></ref><ref id="B43"><mixed-citation xmlns:xlink="http://www.w3.org/1999/xlink" xlink:type="simple"><person-group><name name-style="western"><surname>Vosmaer</surname><given-names>GCJ</given-names></name><name name-style="western"><surname>Vernhout</surname><given-names>JH</given-names></name></person-group> (<year>1902</year>) <article-title>The Porifera of the Siboga-Expedition. I. The genus <italic>Placospongia</italic>.</article-title> In: <person-group><name name-style="western"><surname>Weber</surname><given-names>M</given-names></name></person-group> (<role>Ed</role>). <issue-title>Siboga-Expeditie.</issue-title><source>Uitkomsten op zoologisch, botanisch, oceanographisch en geologisch gebied verzameld in Nederlandsch Oost-lndië 1899–1900aan boord H.M. ‘Siboga’ onder commando van Luitenant ter Zee 1e kl. G.F. Tydeman. 9 (Monographie VIa) Brill EJ, Leiden</source>: <fpage>1</fpage>-<lpage>17</lpage>.</mixed-citation></ref><ref id="B32"><mixed-citation xmlns:xlink="http://www.w3.org/1999/xlink" xlink:type="simple"><person-group><name name-style="western"><surname>Rützler</surname><given-names>K</given-names></name></person-group> (<year>2002</year>) <source>Family Placospongiidae Gray, 1867. In: Hooper JNA, van Soest RW M (Ed.) Systema Porifera. A guide to the classification of sponges. 1 (Kluwer Academic/ Plenum Publishers: New York, Boston, Dordrecht, London, Moscow), Pp. 196–200.</source>doi: <ext-link ext-link-type="uri" xlink:href="http://dx.doi.org/10.1007/978-1-4615-0747-5_21" xlink:type="simple">10.1007/978-1-4615-0747-5_21</ext-link></mixed-citation></ref></ref-list></tp:taxon-treatment>
