# Supplementary material for: Revision of the genus Placospongia (Porifera, Demospongiae, Hadromerida, Placospongiidae) in the Indo-West Pacific
Source: Zookeys. 2013 May 13;(298):39–76. doi: 10.3897/zookeys.298.1913 (PMC3689107; doi:10.3897/zookeys.298.1913)
Supplement: XML Treatment for Placospongia anthosigma [file zookeys.298.1913-treatment2.xml]

<!DOCTYPE tp:taxon-treatment
  PUBLIC "-//TaxonX//DTD Taxonomic Treatment Publishing DTD v0 20100105//EN" "tax-treatment-NSO.dtd">
<tp:taxon-treatment xmlns:tp="http://www.plazi.org/taxpub"><tp:treatment-meta><mixed-citation publication-type="journal"><person-group><name><surname>Becking</surname><given-names>Leontine E.</given-names></name></person-group><article-title>Revision of the genus 
                    <italic>Placospongia</italic> (Porifera, Demospongiae, Hadromerida, Placospongiidae) in the Indo-West Pacific</article-title><source>Zookeys</source><day>13</day><month>5</month><year>2013</year><volume>2013</volume><issue>298</issue><fpage>39</fpage><lpage>76</lpage><pub-id pub-id-type="doi">10.3897/zookeys.298.1913</pub-id></mixed-citation></tp:treatment-meta><tp:nomenclature><tp:taxon-name>
                            <tp:taxon-name-part taxon-name-part-type="genus">Placospongia</tp:taxon-name-part>
                            <tp:taxon-name-part taxon-name-part-type="species">anthosigma</tp:taxon-name-part>
                        <object-id xmlns:xlink="http://www.w3.org/1999/xlink" xlink:type="simple">http://species-id.net/wiki/Placospongia_anthosigma</object-id>
								</tp:taxon-name><tp:taxon-authority>(Tanita &amp; Hoshino, 1989)</tp:taxon-authority><xref ref-type="fig" rid="F3">Figure 3</xref><tp:nomenclature-citation-list><tp:nomenclature-citation><tp:taxon-name>Geodinella anthosigma</tp:taxon-name><comment> Tanita &amp; Hoshino, 1989: fig. 16, Plate III fig. 1</comment></tp:nomenclature-citation></tp:nomenclature-citation-list></tp:nomenclature><tp:treatment-sec sec-type="Material examined"><title>Material examined.</title><p><bold>Holotype.</bold> NSMT-Po R288 (National Museum of Nature and Science, Tokyo, Japan), Japan, Kannonzuka-dashi, Amadaiba, Sagami Bay, 62–67m. depth.</p><!--PageBreak--></tp:treatment-sec><tp:treatment-sec sec-type="Description"><title>Description.</title><p>HolotypeNSMT-Po R288 encrusting specimen in three pieces of 1–2cm<sup>2</sup> and 5mm thick, beige to pink in alcohol (<xref ref-type="fig" rid="F3">Figure 3A</xref>).</p><p><bold>Spicules.</bold> Megascleres large tylostyles with blunt point 520-797-930 × 15-18-20 × 18-20-23 <italic>μ</italic> m, small tylostyles with blunt point 250-320-410 × 10-12-18 × 13-14-18 <italic>μ</italic> m; microscleres selenasters 85-90-98 × 70-73-80 <italic>μ</italic> m,spherasters 15-19-25 <italic>μ</italic> m, stout spirasters with two or three contortions and acanthose spines spirally placed on shaft 8-11-18 × 3-4.5-5 <italic>μ</italic> m (<xref ref-type="fig" rid="F3">Fig. 3</xref>)</p><p><bold>Skeleton.</bold> As description of genus with addition that spirasters form a layer over and amidst the selenaster cortex and are also prevalent in choanosomal tissue. Spherasters amidst selenaster cortex and dispersed in choanosome.</p><fig id="F3" position="float" orientation="portrait"><label>Figure 3.</label><caption><p><italic><tp:taxon-name>Placospongia anthosigma</tp:taxon-name></italic> holotype (NSMT-Po R288) <bold>A</bold> type specimen (image taken from website database of the Museum of Nature and Science, Tokyo, Japan) <bold>B</bold> selenaster <bold>C</bold> large tylostyle (head and blunt end) <bold>D</bold> spheraster <bold>E</bold> spirasters referred to as ‘anthosigma’ by <xref ref-type="bibr" rid="B38">Tanita &amp; Hoshino (1989)</xref>.</p></caption><graphic xmlns:xlink="http://www.w3.org/1999/xlink" xlink:href="ZooKeys-298-039-g003.jpg" position="float" orientation="portrait" xlink:type="simple"/></fig></tp:treatment-sec><tp:treatment-sec sec-type="Distribution"><title>Distribution.</title><p>Typelocality Sagami Bay, Eastern Japan, presently not recorded from any other locality.</p></tp:treatment-sec><tp:treatment-sec sec-type="Ecology"><title>Ecology.</title><p>On rock substrate in deep temperate waters.</p></tp:treatment-sec><tp:treatment-sec sec-type="Remarks"><title>Remarks.</title><p>Originally described by <xref ref-type="bibr" rid="B38">Tanita and Hoshino (1989)</xref> as <italic><tp:taxon-name>Geodinella anthosigma</tp:taxon-name></italic>. <italic><tp:taxon-name>Geodinella</tp:taxon-name></italic> is no longer a valid genus. <italic><tp:taxon-name>Geodinella anthosigma</tp:taxon-name></italic> should be transferred to the genus <italic><tp:taxon-name>Placospongia</tp:taxon-name></italic> based on the external morphology with the characteristic cortical plates and the presence of selenasters, tylostyles and spherasters. <italic><tp:taxon-name>Placospongia anthosigma</tp:taxon-name></italic> is distinguished from the other Indo-Pacific <italic><tp:taxon-name>Placospongia</tp:taxon-name></italic> spp. by the presence of contorted, spirally ornamented spirasters referred to by <xref ref-type="bibr" rid="B38">Tanita and Hoshino (1989)</xref> as ‘anthosigma’ and the small class of tylostyles with blunt points.</p><!--PageBreak--></tp:treatment-sec><ref-list><ref id="B38"><mixed-citation xmlns:xlink="http://www.w3.org/1999/xlink" xlink:type="simple"><person-group><name name-style="western"><surname>Tanita</surname><given-names>S</given-names></name><name name-style="western"><surname>Hoshino</surname><given-names>T</given-names></name></person-group> (<year>1989</year>) <source>The Demospongiae of Sagami Bay.</source><publisher-name>Biological Laboratory</publisher-name>, <publisher-loc>Imperial Household Japan</publisher-loc>, <lpage>197</lpage> pp.</mixed-citation></ref></ref-list></tp:taxon-treatment>
