# Supplementary material for: Revision of the genus Placospongia (Porifera, Demospongiae, Hadromerida, Placospongiidae) in the Indo-West Pacific
Source: Zookeys. 2013 May 13;(298):39–76. doi: 10.3897/zookeys.298.1913 (PMC3689107; doi:10.3897/zookeys.298.1913)
Supplement: XML Treatment for Placospongia carinata [file zookeys.298.1913-treatment3.xml]

<!DOCTYPE tp:taxon-treatment
  PUBLIC "-//TaxonX//DTD Taxonomic Treatment Publishing DTD v0 20100105//EN" "tax-treatment-NSO.dtd">
<tp:taxon-treatment xmlns:tp="http://www.plazi.org/taxpub"><tp:treatment-meta><mixed-citation publication-type="journal"><person-group><name><surname>Becking</surname><given-names>Leontine E.</given-names></name></person-group><article-title>Revision of the genus 
                    <italic>Placospongia</italic> (Porifera, Demospongiae, Hadromerida, Placospongiidae) in the Indo-West Pacific</article-title><source>Zookeys</source><day>13</day><month>5</month><year>2013</year><volume>2013</volume><issue>298</issue><fpage>39</fpage><lpage>76</lpage><pub-id pub-id-type="doi">10.3897/zookeys.298.1913</pub-id></mixed-citation></tp:treatment-meta><tp:nomenclature><tp:taxon-name>
                            <tp:taxon-name-part taxon-name-part-type="genus">Placospongia</tp:taxon-name-part>
                            <tp:taxon-name-part taxon-name-part-type="species">carinata</tp:taxon-name-part>
                        <object-id xmlns:xlink="http://www.w3.org/1999/xlink" xlink:type="simple">http://species-id.net/wiki/Placospongia_carinata</object-id>
								</tp:taxon-name><tp:taxon-authority>(Bowerbank, 1858)</tp:taxon-authority><xref ref-type="fig" rid="F4">Figures 4</xref><xref ref-type="fig" rid="F5">, 5</xref><tp:nomenclature-citation-list><tp:nomenclature-citation><tp:taxon-name>Geodia carinata</tp:taxon-name><comment> Bowerbank, 1858: plate XXV fig. 19.</comment></tp:nomenclature-citation><tp:nomenclature-citation><tp:taxon-name>Geodia carinata</tp:taxon-name><comment> Bowerbank, 1874: plate XLVI figs 1–5.</comment></tp:nomenclature-citation></tp:nomenclature-citation-list></tp:nomenclature><tp:treatment-sec sec-type="Material examined"><title>Material examined.</title><p><bold>Holotype.</bold> “South Sea”: BMNH R1228 - 86g - Bk.1390 (slide), R1275 - PE01 - Bk1390 (slide).</p><p><bold>Vosmaer &amp; Vernhout (1902), Siboga expedition</bold>: RMNH POR. 755; RMNH POR. 754; RMNH POR. 744. <bold>Other material:</bold> RMNH POR. 4484, RMNH POR. 3943, RMNH POR. 3944, RMNH POR. 4485, RMNH POR. 3945, RMNH POR. 3946, RMNH POR. 3947, RMNH POR. 3948, RMNH POR. 3949, RMNH POR. 3950; RMNH POR. 3951, RMNH POR. 3952, RMNH POR. 3953, RMNH POR. 3954, RMNH POR. 3955, RMNH POR. 4482, RMNH POR. 3956, RMNH POR. 3957, RMNH POR. 4483, RMNH POR. 3958; ZMA Por. 8813ZMA Por. 09578; ZMA Por. 11367, ZMA Por. 16584, ZMA Por. 10727, ZMA Por. 1818, ZMA Por. 10481, ZMA Por. 20735; ZMA POR.9189. (See <xref ref-type="table" rid="T2">Table 2</xref> for full details per specimen)</p><table-wrap id="T2" position="float" orientation="portrait"><label>Table 2.</label><caption><p>Location details of reviewed specimens of <italic><tp:taxon-name>Placospongia carinata</tp:taxon-name></italic>.</p></caption><table><tbody><tr><th rowspan="1" colspan="1"><bold>registration number</bold></th><th rowspan="1" colspan="1"><bold>fieldcode</bold></th><th rowspan="1" colspan="1"><bold>country</bold></th><th rowspan="1" colspan="1"><bold>province</bold></th><th rowspan="1" colspan="1"><bold>region</bold></th><th rowspan="1" colspan="1"><bold>island</bold></th><th rowspan="1" colspan="1"><bold>locality</bold></th><th rowspan="1" colspan="1"><bold>habitat</bold></th><th rowspan="1" colspan="1"><bold>latitude</bold></th><th rowspan="1" colspan="1"><bold>longitude</bold></th><th rowspan="1" colspan="1"><bold>depth (m.)</bold></th><th rowspan="1" colspan="1"><bold>date</bold></th><th rowspan="1" colspan="1"><bold>collector</bold></th></tr><tr><td rowspan="1" colspan="1">RMNH POR. 744</td><td rowspan="1" colspan="1">#1500</td><td rowspan="1" colspan="1">Indonesia</td><td rowspan="1" colspan="1">Moluccas</td><td rowspan="1" colspan="1">W of Aru</td><td rowspan="1" colspan="1">Kur</td><td rowspan="1" colspan="1"/><td rowspan="1" colspan="1">benthic hard</td><td rowspan="1" colspan="2"/><td rowspan="1" colspan="1">20-40</td><td rowspan="1" colspan="1">6.xii.1899</td><td rowspan="1" colspan="1">Siboga expedition</td></tr><tr><td rowspan="1" colspan="1">RMNH POR. 754</td><td rowspan="1" colspan="1">#1458</td><td rowspan="1" colspan="1">Philippines</td><td rowspan="1" colspan="1"/><td rowspan="1" colspan="1">Sulu Sea</td><td rowspan="1" colspan="1">Ubian islands</td><td rowspan="1" colspan="1">anchorage off North Ubian</td><td rowspan="1" colspan="1">lithothamnion</td><td rowspan="1" colspan="2"><named-content xmlns:xlink="http://www.w3.org/1999/xlink" content-type="dwc:verbatimCoordinates" xlink:type="simple">06°7.5'N, 120°26'E</named-content></td><td rowspan="1" colspan="1">23</td><td rowspan="1" colspan="1">28.vi.1899</td><td rowspan="1" colspan="1">Siboga expedition</td></tr><tr><td rowspan="1" colspan="1">RMNH POR. 755</td><td rowspan="1" colspan="1">#1848</td><td rowspan="1" colspan="1">Indonesia</td><td rowspan="1" colspan="1">West Papua</td><td rowspan="1" colspan="1">Raja Ampat</td><td rowspan="1" colspan="1">Misool</td><td rowspan="1" colspan="1"/><td rowspan="1" colspan="1">sand, stones</td><td rowspan="1" colspan="2"><named-content xmlns:xlink="http://www.w3.org/1999/xlink" content-type="dwc:verbatimCoordinates" xlink:type="simple">02°28'.5S, 131°3'.3E</named-content></td><td rowspan="1" colspan="1">32</td><td rowspan="1" colspan="1">20.viii.1899</td><td rowspan="1" colspan="1">Siboga expedition</td></tr><tr><td rowspan="1" colspan="1">RMNH POR. 3943</td><td rowspan="1" colspan="1">#KKB/mol716</td><td rowspan="1" colspan="1">Indonesia</td><td rowspan="1" colspan="1">East Kalimantan</td><td rowspan="1" colspan="1">Berau</td><td rowspan="1" colspan="1">Kakaban</td><td rowspan="1" colspan="1">Kakaban lake</td><td rowspan="1" colspan="1">marine lake</td><td rowspan="1" colspan="2"><named-content xmlns:xlink="http://www.w3.org/1999/xlink" content-type="dwc:verbatimCoordinates" xlink:type="simple">02°08'57.3"N, 118°31'26.4"E</named-content></td><td rowspan="1" colspan="1">0-2</td><td rowspan="1" colspan="1">ix.2008</td><td rowspan="1" colspan="1">L.E.Becking</td></tr><tr><td rowspan="1" colspan="1">RMNH POR. 3944</td><td rowspan="1" colspan="1">#KKB/mol754</td><td rowspan="1" colspan="1">Indonesia</td><td rowspan="1" colspan="1">East Kalimantan</td><td rowspan="1" colspan="1">Berau</td><td rowspan="1" colspan="1">Kakaban</td><td rowspan="1" colspan="1">Kakaban lake</td><td rowspan="1" colspan="1">marine lake</td><td rowspan="1" colspan="2"><named-content xmlns:xlink="http://www.w3.org/1999/xlink" content-type="dwc:verbatimCoordinates" xlink:type="simple">02°08'57.3"N, 118°31'26.4"E</named-content></td><td rowspan="1" colspan="1">0-2</td><td rowspan="1" colspan="1">ix.2008</td><td rowspan="1" colspan="1">L.E.Becking</td></tr><tr><td rowspan="1" colspan="1">RMNH POR. 3945</td><td rowspan="1" colspan="1">#KKB/mol780</td><td rowspan="1" colspan="1">Indonesia</td><td rowspan="1" colspan="1">East Kalimantan</td><td rowspan="1" colspan="1">Berau</td><td rowspan="1" colspan="1">Kakaban</td><td rowspan="1" colspan="1">Kakaban lake</td><td rowspan="1" colspan="1">marine lake</td><td rowspan="1" colspan="2"><named-content xmlns:xlink="http://www.w3.org/1999/xlink" content-type="dwc:verbatimCoordinates" xlink:type="simple">02°08'57.3"N, 118°31'26.4"E</named-content></td><td rowspan="1" colspan="1">0-2</td><td rowspan="1" colspan="1">ix.2008</td><td rowspan="1" colspan="1">L.E.Becking</td></tr><tr><td rowspan="1" colspan="1">RMNH POR. 3946</td><td rowspan="1" colspan="1">#KKB/mol810</td><td rowspan="1" colspan="1">Indonesia</td><td rowspan="1" colspan="1">East Kalimantan</td><td rowspan="1" colspan="1">Berau</td><td rowspan="1" colspan="1">Kakaban</td><td rowspan="1" colspan="1">Kakaban lake</td><td rowspan="1" colspan="1">marine lake</td><td rowspan="1" colspan="2"><named-content xmlns:xlink="http://www.w3.org/1999/xlink" content-type="dwc:verbatimCoordinates" xlink:type="simple">02°08'57.3"N, 118°31'26.4"E</named-content></td><td rowspan="1" colspan="1">0-2</td><td rowspan="1" colspan="1">ix.2008</td><td rowspan="1" colspan="1">L.E.Becking</td></tr><tr><td rowspan="1" colspan="1">RMNH POR. 3947</td><td rowspan="1" colspan="1">#KKB/mol814</td><td rowspan="1" colspan="1">Indonesia</td><td rowspan="1" colspan="1">East Kalimantan</td><td rowspan="1" colspan="1">Berau</td><td rowspan="1" colspan="1">Kakaban</td><td rowspan="1" colspan="1">Kakaban lake</td><td rowspan="1" colspan="1">marine lake</td><td rowspan="1" colspan="2"><named-content xmlns:xlink="http://www.w3.org/1999/xlink" content-type="dwc:verbatimCoordinates" xlink:type="simple">02°08'57.3"N, 118°31'26.4"E</named-content></td><td rowspan="1" colspan="1">0-2</td><td rowspan="1" colspan="1">ix.2008</td><td rowspan="1" colspan="1">L.E.Becking</td></tr><tr><td rowspan="1" colspan="1">RMNH POR. 3948</td><td rowspan="1" colspan="1">#KKB/mol825</td><td rowspan="1" colspan="1">Indonesia</td><td rowspan="1" colspan="1">East Kalimantan</td><td rowspan="1" colspan="1">Berau</td><td rowspan="1" colspan="1">Kakaban</td><td rowspan="1" colspan="1">Kakaban lake</td><td rowspan="1" colspan="1">marine lake</td><td rowspan="1" colspan="2"><named-content xmlns:xlink="http://www.w3.org/1999/xlink" content-type="dwc:verbatimCoordinates" xlink:type="simple">02°08'57.3"N, 118°31'26.4"E</named-content></td><td rowspan="1" colspan="1">0-2</td><td rowspan="1" colspan="1">ix.2008</td><td rowspan="1" colspan="1">L.E.Becking</td></tr><tr><td rowspan="1" colspan="1">RMNH POR. 3949</td><td rowspan="1" colspan="1">#KKB/mol713</td><td rowspan="1" colspan="1">Indonesia</td><td rowspan="1" colspan="1">East Kalimantan</td><td rowspan="1" colspan="1">Berau</td><td rowspan="1" colspan="1">Kakaban</td><td rowspan="1" colspan="1">Kakaban lake</td><td rowspan="1" colspan="1">marine lake</td><td rowspan="1" colspan="2"><named-content xmlns:xlink="http://www.w3.org/1999/xlink" content-type="dwc:verbatimCoordinates" xlink:type="simple">02°08'57.3"N, 118°31'26.4"E</named-content></td><td rowspan="1" colspan="1">0-2</td><td rowspan="1" colspan="1">ix.2008</td><td rowspan="1" colspan="1">L.E.Becking</td></tr><tr><td rowspan="1" colspan="1">RMNH POR. 3950</td><td rowspan="1" colspan="1">#KKB/mol1068</td><td rowspan="1" colspan="1">Indonesia</td><td rowspan="1" colspan="1">East Kalimantan</td><td rowspan="1" colspan="1">Berau</td><td rowspan="1" colspan="1">Kakaban</td><td rowspan="1" colspan="1">Kakaban lake</td><td rowspan="1" colspan="1">marine lake</td><td rowspan="1" colspan="2"><named-content xmlns:xlink="http://www.w3.org/1999/xlink" content-type="dwc:verbatimCoordinates" xlink:type="simple">02°08'57.3"N, 118°31'26.4"E</named-content></td><td rowspan="1" colspan="1">0-2</td><td rowspan="1" colspan="1">ix.2008</td><td rowspan="1" colspan="1">L.E.Becking</td></tr><tr><td rowspan="1" colspan="1">RMNH POR. 3951</td><td rowspan="1" colspan="1">#MA/mol700</td><td rowspan="1" colspan="1">Indonesia</td><td rowspan="1" colspan="1">East Kalimantan</td><td rowspan="1" colspan="1">Berau</td><td rowspan="1" colspan="1">Maratua</td><td rowspan="1" colspan="1">Haji Buang lake</td><td rowspan="1" colspan="1">marine lake</td><td rowspan="1" colspan="2"><named-content xmlns:xlink="http://www.w3.org/1999/xlink" content-type="dwc:verbatimCoordinates" xlink:type="simple">02°12'31.2"N, 118°35'46.8"E</named-content></td><td rowspan="1" colspan="1">0-2</td><td rowspan="1" colspan="1">ix.2008</td><td rowspan="1" colspan="1">L.E.Becking</td></tr><tr><td rowspan="1" colspan="1">RMNH POR. 3952</td><td rowspan="1" colspan="1">#MA/mol975</td><td rowspan="1" colspan="1">Indonesia</td><td rowspan="1" colspan="1">East Kalimantan</td><td rowspan="1" colspan="1">Berau</td><td rowspan="1" colspan="1">Maratua</td><td rowspan="1" colspan="1">Haji Buang lake</td><td rowspan="1" colspan="1">marine lake</td><td rowspan="1" colspan="2"><named-content xmlns:xlink="http://www.w3.org/1999/xlink" content-type="dwc:verbatimCoordinates" xlink:type="simple">02°12'31.2"N, 118°35'46.8"E</named-content></td><td rowspan="1" colspan="1">0-2</td><td rowspan="1" colspan="1">ix.2008</td><td rowspan="1" colspan="1">L.E.Becking</td></tr><tr><td rowspan="1" colspan="1">RMNH POR. 3953</td><td rowspan="1" colspan="1">#MA/mol947</td><td rowspan="1" colspan="1">Indonesia</td><td rowspan="1" colspan="1">East Kalimantan</td><td rowspan="1" colspan="1">Berau</td><td rowspan="1" colspan="1">Maratua</td><td rowspan="1" colspan="1">Haji Buang lake</td><td rowspan="1" colspan="1">marine lake</td><td rowspan="1" colspan="2"><named-content xmlns:xlink="http://www.w3.org/1999/xlink" content-type="dwc:verbatimCoordinates" xlink:type="simple">02°12'31.2"N, 118°35'46.8"E</named-content></td><td rowspan="1" colspan="1">0-2</td><td rowspan="1" colspan="1">ix.2008</td><td rowspan="1" colspan="1">L.E.Becking</td></tr><tr><td rowspan="1" colspan="1">RMNH POR. 3954</td><td rowspan="1" colspan="1">#MA/mol1055</td><td rowspan="1" colspan="1">Indonesia</td><td rowspan="1" colspan="1">East Kalimantan</td><td rowspan="1" colspan="1">Berau</td><td rowspan="1" colspan="1">Maratua</td><td rowspan="1" colspan="1">Haji Buang lake</td><td rowspan="1" colspan="1">marine lake</td><td rowspan="1" colspan="2"><named-content xmlns:xlink="http://www.w3.org/1999/xlink" content-type="dwc:verbatimCoordinates" xlink:type="simple">02°12'31.2"N, 118°35'46.8"E</named-content></td><td rowspan="1" colspan="1">0-2</td><td rowspan="1" colspan="1">ix.2008</td><td rowspan="1" colspan="1">L.E.Becking</td></tr><tr><td rowspan="1" colspan="1">RMNH POR. 3955</td><td rowspan="1" colspan="1">#MA/mol1012</td><td rowspan="1" colspan="1">Indonesia</td><td rowspan="1" colspan="1">East Kalimantan</td><td rowspan="1" colspan="1">Berau</td><td rowspan="1" colspan="1">Maratua</td><td rowspan="1" colspan="1">Haji Buang lake</td><td rowspan="1" colspan="1">marine lake</td><td rowspan="1" colspan="2"><named-content xmlns:xlink="http://www.w3.org/1999/xlink" content-type="dwc:verbatimCoordinates" xlink:type="simple">02°12'31.2"N, 118°35'46.8"E</named-content></td><td rowspan="1" colspan="1">0-2</td><td rowspan="1" colspan="1">ix.2008</td><td rowspan="1" colspan="1">L.E.Becking</td></tr><tr><td rowspan="1" colspan="1">RMNH POR. 3956</td><td rowspan="1" colspan="1">#MA/mol1001</td><td rowspan="1" colspan="1">Indonesia</td><td rowspan="1" colspan="1">East Kalimantan</td><td rowspan="1" colspan="1">Berau</td><td rowspan="1" colspan="1">Maratua</td><td rowspan="1" colspan="1">Haji Buang lake</td><td rowspan="1" colspan="1">marine lake</td><td rowspan="1" colspan="2"><named-content xmlns:xlink="http://www.w3.org/1999/xlink" content-type="dwc:verbatimCoordinates" xlink:type="simple">02°12'31.2"N, 118°35'46.8"E</named-content></td><td rowspan="1" colspan="1">0-2</td><td rowspan="1" colspan="1">ix.2008</td><td rowspan="1" colspan="1">L.E.Becking</td></tr><tr><td rowspan="1" colspan="1">RMNH POR. 3957</td><td rowspan="1" colspan="1">#MA/mol1009</td><td rowspan="1" colspan="1">Indonesia</td><td rowspan="1" colspan="1">East Kalimantan</td><td rowspan="1" colspan="1">Berau</td><td rowspan="1" colspan="1">Maratua</td><td rowspan="1" colspan="1">Haji Buang lake</td><td rowspan="1" colspan="1">marine lake</td><td rowspan="1" colspan="2"><named-content xmlns:xlink="http://www.w3.org/1999/xlink" content-type="dwc:verbatimCoordinates" xlink:type="simple">02°12'31.2"N, 118°35'46.8"E</named-content></td><td rowspan="1" colspan="1">0-2</td><td rowspan="1" colspan="1">ix.2008</td><td rowspan="1" colspan="1">L.E.Becking</td></tr><tr><td rowspan="1" colspan="1">RMNH POR. 3958</td><td rowspan="1" colspan="1">#MA/mol1500</td><td rowspan="1" colspan="1">Indonesia</td><td rowspan="1" colspan="1">East Kalimantan</td><td rowspan="1" colspan="1">Berau</td><td rowspan="1" colspan="1">Maratua</td><td rowspan="1" colspan="1">Haji Buang lake</td><td rowspan="1" colspan="1">marine lake</td><td rowspan="1" colspan="2"><named-content xmlns:xlink="http://www.w3.org/1999/xlink" content-type="dwc:verbatimCoordinates" xlink:type="simple">02°12'31.2"N, 118°35'46.8"E</named-content></td><td rowspan="1" colspan="1">0-2</td><td rowspan="1" colspan="1">ix.2008</td><td rowspan="1" colspan="1">L.E.Becking</td></tr><tr><td rowspan="1" colspan="1">RMNH POR. 4482</td><td rowspan="1" colspan="1">#MA/mol1061</td><td rowspan="1" colspan="1">Indonesia</td><td rowspan="1" colspan="1">East Kalimantan</td><td rowspan="1" colspan="1">Berau</td><td rowspan="1" colspan="1">Maratua</td><td rowspan="1" colspan="1">Haji Buang lake</td><td rowspan="1" colspan="1">marine lake</td><td rowspan="1" colspan="2"><named-content xmlns:xlink="http://www.w3.org/1999/xlink" content-type="dwc:verbatimCoordinates" xlink:type="simple">02°12'31.2"N, 118°35'46.8"E</named-content></td><td rowspan="1" colspan="1">0-2</td><td rowspan="1" colspan="1">ix.2008</td><td rowspan="1" colspan="1">L.E.Becking</td></tr><tr><td rowspan="1" colspan="1">RMNH POR. 4483</td><td rowspan="1" colspan="1">#MA/LE172</td><td rowspan="1" colspan="1">Indonesia</td><td rowspan="1" colspan="1">East Kalimantan</td><td rowspan="1" colspan="1">Berau</td><td rowspan="1" colspan="1">Maratua</td><td rowspan="1" colspan="1">Haji Buang lake</td><td rowspan="1" colspan="1">marine lake</td><td rowspan="1" colspan="2"><named-content xmlns:xlink="http://www.w3.org/1999/xlink" content-type="dwc:verbatimCoordinates" xlink:type="simple">02°12'31.2"N, 118°35'46.8"E</named-content></td><td rowspan="1" colspan="1">0-2</td><td rowspan="1" colspan="1">ix.2008</td><td rowspan="1" colspan="1">L.E.Becking</td></tr><tr><td rowspan="1" colspan="1">RMNH POR. 4484</td><td rowspan="1" colspan="1">#KKB/mol110</td><td rowspan="1" colspan="1">Indonesia</td><td rowspan="1" colspan="1">East Kalimantan</td><td rowspan="1" colspan="1">Berau</td><td rowspan="1" colspan="1">Kakaban</td><td rowspan="1" colspan="1">Kakaban lake</td><td rowspan="1" colspan="1">marine lake</td><td rowspan="1" colspan="2"><named-content xmlns:xlink="http://www.w3.org/1999/xlink" content-type="dwc:verbatimCoordinates" xlink:type="simple">02°08'57.3"N, 118°31'26.4"E</named-content></td><td rowspan="1" colspan="1">0-2</td><td rowspan="1" colspan="1">ix.2008</td><td rowspan="1" colspan="1">L.E.Becking</td></tr><tr><td rowspan="1" colspan="1">RMNH POR. 4485</td><td rowspan="1" colspan="1">#KKB/mol763</td><td rowspan="1" colspan="1">Indonesia</td><td rowspan="1" colspan="1">East Kalimantan</td><td rowspan="1" colspan="1">Berau</td><td rowspan="1" colspan="1">Kakaban</td><td rowspan="1" colspan="1">Kakaban lake</td><td rowspan="1" colspan="1">marine lake</td><td rowspan="1" colspan="2"><named-content xmlns:xlink="http://www.w3.org/1999/xlink" content-type="dwc:verbatimCoordinates" xlink:type="simple">02°08'57.3"N, 118°31'26.4"E</named-content></td><td rowspan="1" colspan="1">0-2</td><td rowspan="1" colspan="1">ix.2008</td><td rowspan="1" colspan="1">L.E.Becking</td></tr><tr><td rowspan="1" colspan="1">ZMA Por. 1818</td><td rowspan="1" colspan="1"/><td rowspan="1" colspan="1">Indonesia</td><td rowspan="1" colspan="1">Maluku</td><td rowspan="1" colspan="1"/><td rowspan="1" colspan="1">Banda islands</td><td rowspan="1" colspan="1">Banda anchorage</td><td rowspan="1" colspan="1">reef</td><td rowspan="1" colspan="2"><named-content xmlns:xlink="http://www.w3.org/1999/xlink" content-type="dwc:verbatimCoordinates" xlink:type="simple">04°32'23.3"S, 129°54'28.8"E</named-content></td><td rowspan="1" colspan="1">9-45</td><td rowspan="1" colspan="1">22.xi.1899</td><td rowspan="1" colspan="1">Siboga expedition</td></tr><tr><td rowspan="1" colspan="1">ZMA Por. 9578</td><td rowspan="1" colspan="1"/><td rowspan="1" colspan="1">Singapore</td><td rowspan="1" colspan="1"/><td rowspan="1" colspan="1"/><td rowspan="1" colspan="1">Pulau Salu</td><td rowspan="1" colspan="1"/><td rowspan="1" colspan="1">reef</td><td rowspan="1" colspan="2"><named-content xmlns:xlink="http://www.w3.org/1999/xlink" content-type="dwc:verbatimCoordinates" xlink:type="simple">01°12'59.0"N, 103°42'25.2"E</named-content></td><td rowspan="1" colspan="1">2</td><td rowspan="1" colspan="1">22.xii.1977</td><td rowspan="1" colspan="1">H. Moll</td></tr><tr><td rowspan="1" colspan="1">ZMA Por. 8813</td><td rowspan="1" colspan="1"/><td rowspan="1" colspan="1">Indonesia</td><td rowspan="1" colspan="1">Nusa Tenggara</td><td rowspan="1" colspan="1"/><td rowspan="1" colspan="1">Komodo</td><td rowspan="1" colspan="1">NE cape</td><td rowspan="1" colspan="1">reef</td><td rowspan="1" colspan="2"><named-content xmlns:xlink="http://www.w3.org/1999/xlink" content-type="dwc:verbatimCoordinates" xlink:type="simple">08°28'60.0"S, 119°34'4.8"E</named-content></td><td rowspan="1" colspan="1">30</td><td rowspan="1" colspan="1">19.ix.1984</td><td rowspan="1" colspan="1">R.W.M. van Soest (Snellius II Expedition)</td></tr><tr><td rowspan="1" colspan="1">ZMA Por. 9189</td><td rowspan="1" colspan="1"/><td rowspan="1" colspan="1">India</td><td rowspan="1" colspan="1"/><td rowspan="1" colspan="1">Laccadive Islands</td><td rowspan="1" colspan="1">Agatti</td><td rowspan="1" colspan="1"/><td rowspan="1" colspan="1"/><td rowspan="1" colspan="2"/><td rowspan="1" colspan="1">20-25</td><td rowspan="1" colspan="1">1987</td><td rowspan="1" colspan="1">National Institute of Oceanography</td></tr><tr><td rowspan="1" colspan="1">ZMA Por. 10481</td><td rowspan="1" colspan="1"/><td rowspan="1" colspan="1">Seychelles</td><td rowspan="1" colspan="1"/><td rowspan="1" colspan="1">Mahé</td><td rowspan="1" colspan="1">Mahé</td><td rowspan="1" colspan="1">SE coast, near Pointe Cocos</td><td rowspan="1" colspan="1">reef</td><td rowspan="1" colspan="2"/><td rowspan="1" colspan="1">35-45</td><td rowspan="1" colspan="1">24.xii.1992</td><td rowspan="1" colspan="1">R.W.M. van Soest</td></tr><tr><td rowspan="1" colspan="1">ZMA Por. 10727</td><td rowspan="1" colspan="1"/><td rowspan="1" colspan="1">Seychelles</td><td rowspan="1" colspan="1"/><td rowspan="1" colspan="1">Mahé</td><td rowspan="1" colspan="1">Mahé</td><td rowspan="1" colspan="1">NE Point</td><td rowspan="1" colspan="1">reef</td><td rowspan="1" colspan="2"><named-content xmlns:xlink="http://www.w3.org/1999/xlink" content-type="dwc:verbatimCoordinates" xlink:type="simple">04°34'59.9"S, 055°28'0.1"E</named-content></td><td rowspan="1" colspan="1">1</td><td rowspan="1" colspan="1">14.xii.1992</td><td rowspan="1" colspan="1">R.W.M. van Soest</td></tr><tr><td rowspan="1" colspan="1">ZMA Por. 11367</td><td rowspan="1" colspan="1"/><td rowspan="1" colspan="1">Seychelles</td><td rowspan="1" colspan="1"/><td rowspan="1" colspan="1">Mahé</td><td rowspan="1" colspan="1">N of Aride</td><td rowspan="1" colspan="1"/><td rowspan="1" colspan="1">reef</td><td rowspan="1" colspan="2"><named-content xmlns:xlink="http://www.w3.org/1999/xlink" content-type="dwc:verbatimCoordinates" xlink:type="simple">04°10'59.9"S, 055°40'0.1"E</named-content></td><td rowspan="1" colspan="1">40</td><td rowspan="1" colspan="1">19.xii.1992</td><td rowspan="1" colspan="1">R.W.M. van Soest</td></tr><tr><td rowspan="1" colspan="1">ZMA Por. 16584</td><td rowspan="1" colspan="1"/><td rowspan="1" colspan="1">Seychelles</td><td rowspan="1" colspan="1"/><td rowspan="1" colspan="1">Mahé</td><td rowspan="1" colspan="1">Mahé</td><td rowspan="1" colspan="1">SW coast, Baie Lazare, Anse Gaulettes</td><td rowspan="1" colspan="1">reef</td><td rowspan="1" colspan="2"><named-content xmlns:xlink="http://www.w3.org/1999/xlink" content-type="dwc:verbatimCoordinates" xlink:type="simple">04°10'59.9"S, 055°40'0.1"E</named-content></td><td rowspan="1" colspan="1">1-4</td><td rowspan="1" colspan="1">6.xii.1992</td><td rowspan="1" colspan="1">R.W.M. van Soest</td></tr><tr><td rowspan="1" colspan="1">ZMA Por. 20735</td><td rowspan="1" colspan="1"/><td rowspan="1" colspan="1">Seychelles</td><td rowspan="1" colspan="1"/><td rowspan="1" colspan="1">Mahé</td><td rowspan="1" colspan="1"/><td rowspan="1" colspan="1"/><td rowspan="1" colspan="1">reef</td><td rowspan="1" colspan="2"/><td rowspan="1" colspan="1"/><td rowspan="1" colspan="1">1992</td><td rowspan="1" colspan="1">R.W.M. van Soest</td></tr></tbody></table></table-wrap></tp:treatment-sec><tp:treatment-sec sec-type="Description"><title>Description.</title><p>Reviewed material is encrusting and/or branching. External morphology follows the description of the genus. Color of live specimens can be purple brown, chocolate brown, milk coffee brown, orange brown, orange, cream, or white (<xref ref-type="fig" rid="F1">Fig. 1</xref>, <xref ref-type="fig" rid="F2">2</xref>). Color of choanosome is pale beige. After preservation in ethanol specimens retain some color of the live coloration.</p><p><bold>Spicules.</bold> Holotype slide with spicules R1228-86g-Bk.1390 (BMNH) and slide with thick section R1275-PE01-Bk1390 (BMNH) (<xref ref-type="fig" rid="F4">Fig. 4</xref>): megascleres large straight tylostyles with blunt ends 500-<bold>7</bold> 10-820 × 10-13-15 × 10-15-18 μm, small straight tylostyles with sharp ends 140-317-450 × 5-8-25 × 8-9-13 μm; microscleres selenasters 80-90-98 μm, streptasters with varying number of (spined) rays (5-10) with bifurcating endings or tufts 23-34-43 × 8-15 μm, acantho microrhabds 8-12-18 × 1-2.5 μm, spherasters absent. The range within the examined material (<xref ref-type="table" rid="T1">Table 1 </xref> &amp; <xref ref-type="fig" rid="F5">Fig. 5</xref>): megascleres large tylostyles 540-990 × 8-18 × 10-18 <italic>μ</italic> m, small tylostyles 175-550 × 3-10 × 3-13 <italic>μ</italic> m; microscleres selenasters 50-85 × 35-70 <italic>μ</italic> m, streptasters 15-48 × 5-18 <italic>μ</italic> m, acanthose microrhabds 5-18 × 1-2.5 <italic>μ</italic> m, spherasters absent.</p><p><bold>Skeleton.</bold> As description of genus with addition that microrhabds form a layer over and amidst the selenaster cortex and are also prevalent in choanosomal tissue. Spirasters scattered in choanosome.</p><fig id="F4" position="float" orientation="portrait"><label>Figure 4.</label><caption><p><italic><tp:taxon-name>Placospongia carinata</tp:taxon-name></italic> slide of holotype (BMNH, R1228, 86g, Bk.1390; R1275, PE01, Bk1390). <bold>A</bold> large tylostyle (scale=200 <italic>μ</italic> m) <bold>B</bold> small tylostyle (scale=50 <italic>μ</italic> m) <bold>C</bold> selenaster (scale=50 <italic>μ</italic> m) <bold>D</bold> close up of large tylostyle (scale=50 <italic>μ</italic> m) <bold>E</bold> close up of small tylostyle <bold>F</bold> streptasters (scale=50 <italic>μ</italic> m) <bold>G</bold> acanthose microrhabds <bold>H</bold> original slide of thick section of holotype <bold>I</bold> original slide of spicules of holotype.</p></caption><graphic xmlns:xlink="http://www.w3.org/1999/xlink" xlink:href="ZooKeys-298-039-g004.jpg" position="float" orientation="portrait" xlink:type="simple"/></fig><fig id="F5" position="float" orientation="portrait"><label>Figure 5.</label><caption><p><italic><tp:taxon-name>Placospongia carinata</tp:taxon-name></italic> (RMNH POR. 4483). <bold>A</bold> selenaster <bold>B</bold> large tylostyle (head and blunt end) <bold>C</bold> small tylostyle (head and hastate end) <bold>D</bold> streptasters, E. acanthose microrhabds.</p></caption><graphic xmlns:xlink="http://www.w3.org/1999/xlink" xlink:href="ZooKeys-298-039-g005.jpg" position="float" orientation="portrait" xlink:type="simple"/></fig></tp:treatment-sec><tp:treatment-sec sec-type="Distribution"><title>Distribution.</title><p>East African coast to eastern Indonesia (<xref ref-type="fig" rid="F9">Fig. 9</xref>, <xref ref-type="table" rid="T2">Table 2</xref>). Originally described from the ‘South Sea’, presumably the South Pacific Ocean. This has been interpreted by some (<xref ref-type="bibr" rid="B32">Rützler 2002</xref>, <xref ref-type="bibr" rid="B35">van Soest et al. 2011</xref>) to be Palau or Vanuatu, but this remains speculative. Based on the reviewed material and literature the minimal distribution is from Madagascar (<xref ref-type="bibr" rid="B22">Lévi 1956</xref>), to the Seychelles, and across Indonesia to the Aru Islands (<xref ref-type="table" rid="T2">Table 2</xref>). Distribution may extend further East.</p><!--PageBreak--></tp:treatment-sec><tp:treatment-sec sec-type="Ecology"><title>Ecology.</title><p>Depth 0–45m. In Indonesia rarely found in reef environment, but high abundance in marine lakes. Possibly higher prevalence in reefs in Eastern Africa, based on the ZMA Por. collection from the Seychelles and the publication from Madagascar (<xref ref-type="bibr" rid="B22">Lévi 1956</xref>).</p></tp:treatment-sec><tp:treatment-sec sec-type="Remarks"><title>Remarks.</title><p>The Bowerbank description from 1858 should be considered as the original description of ‘<!--PageBreak--><italic>Geodia carinata’</italic>, now accepted as <italic><tp:taxon-name>Placospongia carinata</tp:taxon-name></italic>,with plates XXV fig. 19 and XXVI fig. 10 representing the streptasters (“arborescent elongo-subsphero-stella”). Subsequently in 1874 Bowerbank published a more extensive description of “<italic>Geodia carinata”</italic> including a drawing of the streptasters (fig. 3, p.299) and spined microrhabds (“minute multiangulated cylindrical retentive spicula”, fig. 2, p.299) that he described as characteristic of the species. In neither publication registration numbers were provided, however. The habitus drawing in fig. 5, p.299 of Bowerbank publication in 1874 is identical to the specimen BMNH95.6.7.1 that I received from the BMNH after requesting the holotype for <italic><tp:taxon-name>Placospongia carinata</tp:taxon-name></italic>. In addition, I received the slides of spicules (codes: R1228, 86g, Bk.1390) and of the thick cut (codes: R1275, PE01, Bk1390) that were labeled to belong to the holotype (<xref ref-type="fig" rid="F5">Fig. 5</xref>). Upon inspection I discovered that the specimen BMNH 95.6.7.1 is in fact a <italic><tp:taxon-name>Placospongia melobesioides</tp:taxon-name></italic>, while the two slides do indeed represent <italic><tp:taxon-name>Placospongia carinata</tp:taxon-name></italic> containing the characteristic streptasters with bifurcating endings and the microrhabds as indicated in the Bowerbank images and in the images taken from these slides in <xref ref-type="fig" rid="F5">Fig. 5</xref>. The slides clearly do not come from the specimen BMNH 95.6.7.1. In the 16 years between  <xref ref-type="bibr" rid="B4">Bowerbank’s 1858</xref> and <xref ref-type="bibr" rid="B5">1874</xref> publications, I fear that there has been some exchange or misinterpretation of the labels of the specimens resulting in the incorrect assignment of specimen BMNH 95.6.7.1 to the slides and as the holotype of <italic><tp:taxon-name>Placospongia carinata</tp:taxon-name></italic>. This specimen BMNH 95.6.7.1, furthermore, has two labels attached to it: one with “<italic><tp:taxon-name>Geodia carinata</tp:taxon-name></italic>”, and one with “<italic><tp:taxon-name>Placospongia melobesioides</tp:taxon-name></italic>”. According to <xref ref-type="bibr" rid="B5">Bowerbank (1874)</xref> three specimens had been reviewed for his manuscript: one received from his friend Mr. Thos. Ingall in 1854, one placed by Dr. Baird from the coral to the sponge collection in the BMNH, and one specimen purchased by Bowerbank in 1864. The first mentioned specimen is presumably the holotype, but as this specimen has not been located, I propose to designate the slides R1228-86g-Bk.1390 and R1275-PE01-Bk1390 as representing the holotype of <italic><tp:taxon-name>Placospongia carinata</tp:taxon-name></italic>.</p><!--PageBreak--><!--PageBreak--><!--PageBreak--><!--PageBreak--></tp:treatment-sec><tp:treatment-sec><!--Section generated to contain objects referenced in tp:taxon-treatment.--><fig id="F1" position="float" orientation="portrait"><label>Figure 1.</label><caption><p><italic>In situ</italic> underwater images of <italic><tp:taxon-name>Placospongia</tp:taxon-name></italic> spp. in Indonesia, displaying natural variation in color and growth form of live specimens. <bold>A</bold> <italic><tp:taxon-name>Placospongia mixta</tp:taxon-name></italic> (by L.E. Becking) <bold>B</bold> <italic><tp:taxon-name>Placospongia carinata</tp:taxon-name></italic> (by L.E. Becking) <bold>C</bold> <italic><tp:taxon-name>Placospongia carinata</tp:taxon-name></italic> (by L.E. Becking) <bold>D</bold> <italic><tp:taxon-name>Placospongia melobesioides</tp:taxon-name></italic> (by N.J. de Voogd).</p></caption><graphic xmlns:xlink="http://www.w3.org/1999/xlink" xlink:href="ZooKeys-298-039-g001.jpg" position="float" orientation="portrait" xlink:type="simple"/></fig><fig id="F2" position="float" orientation="portrait"><label>Figure 2.</label><caption><p>Gradation of external coloration in preserved specimens. <bold>A</bold> <italic><tp:taxon-name>Placospongia mixta</tp:taxon-name></italic> RMNH POR. 4492 <bold>B</bold> <italic><tp:taxon-name>Placospongia mixta</tp:taxon-name></italic> RMNH POR. 4113 <bold>C</bold> <italic><tp:taxon-name>Placospongia carinata</tp:taxon-name></italic> RMNH POR. 4482 <bold>D</bold> <italic><tp:taxon-name>Placospongia carinata</tp:taxon-name></italic> RMNH POR. 4483 <bold>E</bold> <italic><tp:taxon-name>Placospongia mixta</tp:taxon-name></italic> RMNH POR. 3979 <bold>F</bold> <italic><tp:taxon-name>Placospongia melobesioides</tp:taxon-name></italic> RMNH POR. 4114.</p></caption><graphic xmlns:xlink="http://www.w3.org/1999/xlink" xlink:href="ZooKeys-298-039-g002.jpg" position="float" orientation="portrait" xlink:type="simple"/></fig><table-wrap id="T1" position="float" orientation="portrait"><label>Table 1.</label><caption><p>Measurements of spicules of <italic><tp:taxon-name>Placospongia carinata</tp:taxon-name></italic>, <italic><tp:taxon-name>Placospongia melobesioides</tp:taxon-name></italic>, <italic><tp:taxon-name>Placospongia mixta</tp:taxon-name></italic>, and <italic><tp:taxon-name>Placospongia santodomingoae</tp:taxon-name></italic> sp. n. Sample location, growth form, color and spicule measurements provided per specimen. Spicule dimensions are based on 25 measurements and given in the text as minimum-average-maximum. Spheraster measurements in <italic><tp:taxon-name>Placospongia melobesioides</tp:taxon-name></italic> based on less than ten measurements, due to low of abundance in specimens. &lt;br/&gt;</p></caption><table><tbody><tr><th rowspan="2" colspan="1"/><th rowspan="1" colspan="2"/><th rowspan="1" colspan="3"><bold>tylostyle blunt end</bold></th><th rowspan="1" colspan="3"><bold>tylostyle sharp end</bold></th><th rowspan="1" colspan="2"><bold>selenaster</bold></th><th rowspan="1" colspan="1"><bold>spheraster</bold></th><th rowspan="1" colspan="2"><bold>streptaster</bold></th><th rowspan="1" colspan="2"><bold>microrhabd</bold></th></tr><tr><th rowspan="1" colspan="1"><bold>growthform</bold></th><th rowspan="1" colspan="1"><bold>color live</bold></th><th rowspan="1" colspan="1"><bold>length</bold></th><th rowspan="1" colspan="1"><bold>max width</bold></th><th rowspan="1" colspan="1"><bold>head width</bold></th><th rowspan="1" colspan="1"><bold>length</bold></th><th rowspan="1" colspan="1"><bold>max width</bold></th><th rowspan="1" colspan="1"><bold>head width</bold></th><th rowspan="1" colspan="1"><bold>length</bold></th><th rowspan="1" colspan="1"><bold>width</bold></th><th rowspan="1" colspan="1"><bold>diameter</bold></th><th rowspan="1" colspan="1"><bold>total length</bold></th><th rowspan="1" colspan="1"><bold>length ray</bold></th><th rowspan="1" colspan="1"><bold>length</bold></th><th rowspan="1" colspan="1"><bold>width</bold></th></tr><tr><td rowspan="1" colspan="1"><italic><tp:taxon-name>Placospongia carinata</tp:taxon-name></italic></td><td rowspan="1" colspan="1"/><td rowspan="1" colspan="1"/><td rowspan="1" colspan="1"/><td rowspan="1" colspan="1"/><td rowspan="1" colspan="1"/><td rowspan="1" colspan="1"/><td rowspan="1" colspan="1"/><td rowspan="1" colspan="1"/><td rowspan="1" colspan="1"/><td rowspan="1" colspan="1"/><td rowspan="1" colspan="1"/><td rowspan="1" colspan="1"/><td rowspan="1" colspan="1"/><td rowspan="1" colspan="1"/><td rowspan="1" colspan="1"/></tr><tr><td rowspan="1" colspan="1">R122b-86g-BK1390 (holotype)</td><td rowspan="1" colspan="1"/><td rowspan="1" colspan="1"/><td rowspan="1" colspan="1">500-<bold>710.4</bold>-800</td><td rowspan="1" colspan="1">10-<bold>13.4</bold>-15</td><td rowspan="1" colspan="1">10-<bold>15.3</bold>-18</td><td rowspan="1" colspan="1">140-<bold>317.4</bold>-450</td><td rowspan="1" colspan="1">5-<bold>8.4</bold>-12.5</td><td rowspan="1" colspan="1">8-<bold>9.3</bold>-13</td><td rowspan="1" colspan="1">80-<bold>90</bold>-98</td><td rowspan="1" colspan="1">60-<bold>71.3</bold>-85</td><td rowspan="1" colspan="1"/><td rowspan="1" colspan="1">23-<bold>33.8</bold>-43</td><td rowspan="1" colspan="1">8-<bold>11.6</bold>-15</td><td rowspan="1" colspan="1">8-<bold>12.0</bold>-18</td><td rowspan="1" colspan="1">2.5</td></tr><tr><td rowspan="1" colspan="1">RMNH POR. 4482</td><td rowspan="1" colspan="1">branching</td><td rowspan="1" colspan="1">orange</td><td rowspan="1" colspan="1">660-<bold>726</bold>-800</td><td rowspan="1" colspan="1">10-<bold>12.3</bold>-15</td><td rowspan="1" colspan="1">10-<bold>14.5</bold>-18</td><td rowspan="1" colspan="1">180-<bold>263</bold>-410</td><td rowspan="1" colspan="1">3-<bold>5</bold>-7.5</td><td rowspan="1" colspan="1">8-<bold>7.5</bold>-8</td><td rowspan="1" colspan="1">65-<bold>71.5</bold>-75</td><td rowspan="1" colspan="1">50-<bold>58.5</bold>-65</td><td rowspan="1" colspan="1"/><td rowspan="1" colspan="1">15-<bold>34</bold>-48</td><td rowspan="1" colspan="1">10-<bold>13.0</bold>-15</td><td rowspan="1" colspan="1">8-<bold>11.7</bold>-15</td><td rowspan="1" colspan="1">2.5</td></tr><tr><td rowspan="1" colspan="1">RMNH POR. 4483</td><td rowspan="1" colspan="1">encrusting</td><td rowspan="1" colspan="1">light brown</td><td rowspan="1" colspan="1">610-<bold>703.8</bold>-800</td><td rowspan="1" colspan="1">10-<bold>13.1</bold>-15</td><td rowspan="1" colspan="1">13-<bold>14.9</bold>-18</td><td rowspan="1" colspan="1">190-<bold>286.7</bold>-470</td><td rowspan="1" colspan="1">5-<bold>6.4</bold>-10</td><td rowspan="1" colspan="1">5-<bold>8.6</bold>-13</td><td rowspan="1" colspan="1">60-<bold>80</bold>-85</td><td rowspan="1" colspan="1">60-<bold>62.9</bold>-70</td><td rowspan="1" colspan="1"/><td rowspan="1" colspan="1">20-<bold>33.7</bold>-40</td><td rowspan="1" colspan="1">10-<bold>13.2</bold>-15</td><td rowspan="1" colspan="1">8-<bold>11.9</bold>-18</td><td rowspan="1" colspan="1">2.5</td></tr><tr><td rowspan="1" colspan="1">RMNH POR. 4484</td><td rowspan="1" colspan="1">encrusting</td><td rowspan="1" colspan="1">cream</td><td rowspan="1" colspan="1">560-<bold>709.16</bold>-920</td><td rowspan="1" colspan="1">8-<bold>11.7</bold>-18</td><td rowspan="1" colspan="1">10-<bold>13.9</bold>-18</td><td rowspan="1" colspan="1">175-<bold>267.1</bold>-550</td><td rowspan="1" colspan="1">3-<bold>4.4</bold>-10</td><td rowspan="1" colspan="1">5-<bold>6.4</bold>-13</td><td rowspan="1" colspan="1">50-<bold>61.8</bold>-70</td><td rowspan="1" colspan="1">35-<bold>47.4</bold>-55</td><td rowspan="1" colspan="1"/><td rowspan="1" colspan="1">25-<bold>29.7</bold>-35</td><td rowspan="1" colspan="1">8-<bold>11.0</bold>-15</td><td rowspan="1" colspan="1">10-<bold>13.3</bold>-18</td><td rowspan="1" colspan="1">2.5</td></tr><tr><td rowspan="1" colspan="1">RMNH POR. 4485</td><td rowspan="1" colspan="1">branching</td><td rowspan="1" colspan="1">dark brown</td><td rowspan="1" colspan="1">550-<bold>761.2</bold>-930</td><td rowspan="1" colspan="1">10-<bold>14</bold>-18</td><td rowspan="1" colspan="1">13-<bold>15.5</bold>-18</td><td rowspan="1" colspan="1">210-<bold>295.2</bold>-450</td><td rowspan="1" colspan="1">3-<bold>5.6</bold>-8</td><td rowspan="1" colspan="1">5-<bold>7.6</bold>-10</td><td rowspan="1" colspan="1">28-<bold>63</bold>-73</td><td rowspan="1" colspan="1">38-<bold>50</bold>-58</td><td rowspan="1" colspan="1"/><td rowspan="1" colspan="1">20-<bold>27.6</bold>-38</td><td rowspan="1" colspan="1">5-<bold>9.0</bold>-13</td><td rowspan="1" colspan="1">5-<bold>9.4</bold>-13</td><td rowspan="1" colspan="1">&lt;2.5</td></tr><tr><td rowspan="1" colspan="1">RMNH POR. 744</td><td rowspan="1" colspan="1">encrusting</td><td rowspan="1" colspan="1">purple</td><td rowspan="1" colspan="1">450-<bold>748.6</bold>-980</td><td rowspan="1" colspan="1">8-<bold>11.1</bold>-13</td><td rowspan="1" colspan="1">10-<bold>13.2</bold>-15</td><td rowspan="1" colspan="1">195-<bold>256.8</bold>-550</td><td rowspan="1" colspan="1">5-<bold>6.2</bold>-10</td><td rowspan="1" colspan="1">5-<bold>6.7</bold>-8</td><td rowspan="1" colspan="1">60-<bold>66.3</bold>-70</td><td rowspan="1" colspan="1">50-<bold>55.6</bold>-65</td><td rowspan="1" colspan="1"/><td rowspan="1" colspan="1">25-<bold>29.9</bold>-38</td><td rowspan="1" colspan="1">10-12.918</td><td rowspan="1" colspan="1">8-<bold>10.8</bold>-13</td><td rowspan="1" colspan="1">&lt;2.5</td></tr><tr><td rowspan="1" colspan="1">RMNH POR. 754</td><td rowspan="1" colspan="1">encrusting</td><td rowspan="1" colspan="1">white</td><td rowspan="1" colspan="1">540-<bold>705.8</bold>-830</td><td rowspan="1" colspan="1">10-<bold>12.8</bold>-15</td><td rowspan="1" colspan="1">13-<bold>15.2</bold>-18</td><td rowspan="1" colspan="1">280-<bold>355.5</bold>-500</td><td rowspan="1" colspan="1">5-<bold>7.0</bold>-10</td><td rowspan="1" colspan="1">5-<bold>8.6</bold>-13</td><td rowspan="1" colspan="1">55-<bold>67.7</bold>-75</td><td rowspan="1" colspan="1">45-<bold>51.8</bold>-55</td><td rowspan="1" colspan="1"/><td rowspan="1" colspan="1">25-<bold>30.9</bold>-38</td><td rowspan="1" colspan="1">8-<bold>9.5</bold>-13</td><td rowspan="1" colspan="1">8-<bold>12.3</bold>-18</td><td rowspan="1" colspan="1">2.5</td></tr><tr><td rowspan="1" colspan="1">RMNH POR. 755</td><td rowspan="1" colspan="1">encrusting</td><td rowspan="1" colspan="1">cream</td><td rowspan="1" colspan="1">560-<bold>764.7</bold>-910</td><td rowspan="1" colspan="1">8-<bold>12.2</bold>-15</td><td rowspan="1" colspan="1">10-<bold>14.7</bold>-18</td><td rowspan="1" colspan="1">250-<bold>311.8</bold>-360</td><td rowspan="1" colspan="1">5-<bold>7.3</bold>-8</td><td rowspan="1" colspan="1">5-<bold>8.2</bold>-10</td><td rowspan="1" colspan="1">55-<bold>61.1</bold>-65</td><td rowspan="1" colspan="1">38-<bold>47.5</bold>-55</td><td rowspan="1" colspan="1"/><td rowspan="1" colspan="1">30-<bold>32.9</bold>-38</td><td rowspan="1" colspan="1">8-<bold>9.8</bold>-13</td><td rowspan="1" colspan="1">8-<bold>10.2</bold>-13</td><td rowspan="1" colspan="1">2.5</td></tr><tr><td rowspan="1" colspan="1">ZMA Por. 10727</td><td rowspan="1" colspan="1">encrusting</td><td rowspan="1" colspan="1">-</td><td rowspan="1" colspan="1">620-<bold>738.7</bold>-840</td><td rowspan="1" colspan="1">8-<bold>11</bold>-13</td><td rowspan="1" colspan="1">13-<bold>15.5</bold>-18</td><td rowspan="1" colspan="1">240-<bold>258.3</bold>-270</td><td rowspan="1" colspan="1">3-<bold>3.3</bold>-5</td><td rowspan="1" colspan="1">3-<bold>4.6</bold>-8</td><td rowspan="1" colspan="1">50-<bold>58.8</bold>-78</td><td rowspan="1" colspan="1">35-<bold>42.5</bold>-63</td><td rowspan="1" colspan="1"/><td rowspan="1" colspan="1">25-<bold>27.6</bold>-38</td><td rowspan="1" colspan="1">8-<bold>11.1</bold>-15</td><td rowspan="1" colspan="1">8-<bold>8.1</bold>-10</td><td rowspan="1" colspan="1">&lt;2.5</td></tr><tr><td rowspan="1" colspan="1">ZMA Por. 9189</td><td rowspan="1" colspan="1">branching</td><td rowspan="1" colspan="1">-</td><td rowspan="1" colspan="1">550-<bold>703.3</bold>-820</td><td rowspan="1" colspan="1">10-<bold>12.8</bold>-15</td><td rowspan="1" colspan="1">13-<bold>15</bold>-18</td><td rowspan="1" colspan="1">210-<bold>318.8</bold>-410</td><td rowspan="1" colspan="1">5-<bold>7.5</bold>-10</td><td rowspan="1" colspan="1">5-<bold>9.7</bold>-13</td><td rowspan="1" colspan="1">63-<bold>72.2</bold>-78</td><td rowspan="1" colspan="1">50-<bold>56.8</bold>-65</td><td rowspan="1" colspan="1"/><td rowspan="1" colspan="1">30-<bold>35</bold>-48</td><td rowspan="1" colspan="1">8-<bold>10.7</bold>-15</td><td rowspan="1" colspan="1">8-<bold>9.2</bold>-13</td><td rowspan="1" colspan="1">2.5</td></tr><tr><td rowspan="1" colspan="1"><italic><tp:taxon-name>Placospongia melobesioides</tp:taxon-name></italic></td><td rowspan="1" colspan="1"/><td rowspan="1" colspan="1"/><td rowspan="1" colspan="1"/><td rowspan="1" colspan="1"/><td rowspan="1" colspan="1"/><td rowspan="1" colspan="1"/><td rowspan="1" colspan="1"/><td rowspan="1" colspan="1"/><td rowspan="1" colspan="1"/><td rowspan="1" colspan="1"/><td rowspan="1" colspan="1"/><td rowspan="1" colspan="1"/><td rowspan="1" colspan="1"/><td rowspan="1" colspan="1"/><td rowspan="1" colspan="1"/></tr><tr><td rowspan="1" colspan="1">BMNH52.4.1.14 (holotype)</td><td rowspan="1" colspan="1">branching</td><td rowspan="1" colspan="1">dark brown</td><td rowspan="1" colspan="1">670-<bold>879.6</bold>-1010</td><td rowspan="1" colspan="1">10-<bold>13.2</bold>-18</td><td rowspan="1" colspan="1">10-<bold>16.3</bold>-20</td><td rowspan="1" colspan="1">205-<bold>293.4</bold>-420</td><td rowspan="1" colspan="1">5-<bold>9.9</bold>-13</td><td rowspan="1" colspan="1">5-<bold>9.9</bold>-13</td><td rowspan="1" colspan="1">58-<bold>63.1</bold>-68</td><td rowspan="1" colspan="1">45-<bold>51.7</bold>-68</td><td rowspan="1" colspan="1">15-<bold>16.8</bold>-18</td><td rowspan="1" colspan="1"/><td rowspan="1" colspan="1"/><td rowspan="1" colspan="1"/><td rowspan="1" colspan="1"/></tr><tr><td rowspan="1" colspan="1">RMNH POR. 4495</td><td rowspan="1" colspan="1">encrusting</td><td rowspan="1" colspan="1">dark brown</td><td rowspan="1" colspan="1">480-<bold>717.6</bold>-1040</td><td rowspan="1" colspan="1">5-<bold>9.5</bold>-15</td><td rowspan="1" colspan="1">8-<bold>10.3</bold>-15</td><td rowspan="1" colspan="1">190-<bold>297.6</bold>-370</td><td rowspan="1" colspan="1">3-<bold>5.8</bold>-8</td><td rowspan="1" colspan="1">3-<bold>6.1</bold>-8</td><td rowspan="1" colspan="1">45-<bold>56.6</bold>-70</td><td rowspan="1" colspan="1">30-<bold>41.6</bold>-50</td><td rowspan="1" colspan="1"/><td rowspan="1" colspan="1"/><td rowspan="1" colspan="1"/><td rowspan="1" colspan="1"/><td rowspan="1" colspan="1"/></tr><tr><td rowspan="1" colspan="1">RMNH POR. 4496</td><td rowspan="1" colspan="1">branching</td><td rowspan="1" colspan="1">dark brown</td><td rowspan="1" colspan="1">580-<bold>778.4</bold>-900</td><td rowspan="1" colspan="1">8-<bold>11.7</bold>-15</td><td rowspan="1" colspan="1">10-<bold>14.1</bold>-18</td><td rowspan="1" colspan="1">230-<bold>272.8</bold>-400</td><td rowspan="1" colspan="1">5-<bold>7.4</bold>-10</td><td rowspan="1" colspan="1">8-<bold>9.1</bold>-10</td><td rowspan="1" colspan="1">45-<bold>60</bold>-75</td><td rowspan="1" colspan="1">35-<bold>45</bold>-63</td><td rowspan="1" colspan="1"/><td rowspan="1" colspan="1"/><td rowspan="1" colspan="1"/><td rowspan="1" colspan="1"/><td rowspan="1" colspan="1"/></tr><tr><td rowspan="1" colspan="1">RMNH POR. 4497</td><td rowspan="1" colspan="1">branching</td><td rowspan="1" colspan="1">dark brown</td><td rowspan="1" colspan="1">620-<bold>745.2</bold>-860</td><td rowspan="1" colspan="1">10-<bold>12.2</bold>-15</td><td rowspan="1" colspan="1">13-<bold>14.8</bold>-18</td><td rowspan="1" colspan="1">250-<bold>320.8</bold>-450</td><td rowspan="1" colspan="1">5-<bold>8.8</bold>-10</td><td rowspan="1" colspan="1">5-<bold>9.4</bold>-13</td><td rowspan="1" colspan="1">63-<bold>70.8</bold>-83</td><td rowspan="1" colspan="1">45-<bold>59.6</bold>-65</td><td rowspan="1" colspan="1"/><td rowspan="1" colspan="1"/><td rowspan="1" colspan="1"/><td rowspan="1" colspan="1"/><td rowspan="1" colspan="1"/></tr><tr><td rowspan="1" colspan="1">RMNH POR. 3935</td><td rowspan="1" colspan="1">encrusting</td><td rowspan="1" colspan="1">dark brown</td><td rowspan="1" colspan="1">460-<bold>660.9</bold>-760</td><td rowspan="1" colspan="1">10-<bold>11.6</bold>-15</td><td rowspan="1" colspan="1">10-<bold>13.7</bold>-18</td><td rowspan="1" colspan="1">210-<bold>325.8</bold>-450</td><td rowspan="1" colspan="1">3-<bold>7.4</bold>-13</td><td rowspan="1" colspan="1">3-<bold>8.3</bold>-13</td><td rowspan="1" colspan="1">45-<bold>63.9</bold>-70</td><td rowspan="1" colspan="1">38-<bold>51.3</bold>-60</td><td rowspan="1" colspan="1">15-20</td><td rowspan="1" colspan="1"/><td rowspan="1" colspan="1"/><td rowspan="1" colspan="1"/><td rowspan="1" colspan="1"/></tr><tr><td rowspan="1" colspan="1">RMNH POR. 3166</td><td rowspan="1" colspan="1">encrusting</td><td rowspan="1" colspan="1">dark brown</td><td rowspan="1" colspan="1">460-<bold>704.8</bold>-810</td><td rowspan="1" colspan="1">8-<bold>11.4</bold>-13</td><td rowspan="1" colspan="1">10-<bold>13.2</bold>-15</td><td rowspan="1" colspan="1">200-<bold>288</bold>-470</td><td rowspan="1" colspan="1">3-<bold>9.5</bold>-13</td><td rowspan="1" colspan="1">5-<bold>10.8</bold>-15</td><td rowspan="1" colspan="1">60-<bold>63.6</bold>-70</td><td rowspan="1" colspan="1">50-<bold>50.2</bold>-55</td><td rowspan="1" colspan="1"/><td rowspan="1" colspan="1"/><td rowspan="1" colspan="1"/><td rowspan="1" colspan="1"/><td rowspan="1" colspan="1"/></tr><tr><td rowspan="1" colspan="1">RMNH POR. 3976</td><td rowspan="1" colspan="1">branching</td><td rowspan="1" colspan="1">dark brown</td><td rowspan="1" colspan="1">600-<bold>793.6</bold>-910</td><td rowspan="1" colspan="1">10-<bold>12</bold>-15</td><td rowspan="1" colspan="1">13-<bold>14</bold>-18</td><td rowspan="1" colspan="1">190-<bold>321.2</bold>-450</td><td rowspan="1" colspan="1">5-<bold>8.5</bold>-13</td><td rowspan="1" colspan="1">5-<bold>9.6</bold>-13</td><td rowspan="1" colspan="1">48-<bold>66.8</bold>-75</td><td rowspan="1" colspan="1">48-<bold>55.2</bold>-65</td><td rowspan="1" colspan="1"/><td rowspan="1" colspan="1"/><td rowspan="1" colspan="1"/><td rowspan="1" colspan="1"/><td rowspan="1" colspan="1"/></tr><tr><td rowspan="1" colspan="1">RMNH POR. 3977</td><td rowspan="1" colspan="1">branching</td><td rowspan="1" colspan="1">brown</td><td rowspan="1" colspan="1">510-<bold>683.6</bold>-780</td><td rowspan="1" colspan="1">10-<bold>11.5</bold>-13</td><td rowspan="1" colspan="1">13-<bold>13.9</bold>-15</td><td rowspan="1" colspan="1">200-<bold>326</bold>-450</td><td rowspan="1" colspan="1">5-<bold>7.5</bold>-10</td><td rowspan="1" colspan="1">8-<bold>9.5</bold>-13</td><td rowspan="1" colspan="1">58-<bold>63.3</bold>-68</td><td rowspan="1" colspan="1">40-<bold>46</bold>-53</td><td rowspan="1" colspan="1"/><td rowspan="1" colspan="1"/><td rowspan="1" colspan="1"/><td rowspan="1" colspan="1"/><td rowspan="1" colspan="1"/></tr><tr><td rowspan="1" colspan="1">RMNH POR. 758</td><td rowspan="1" colspan="1">branching</td><td rowspan="1" colspan="1">purple</td><td rowspan="1" colspan="1">630-<bold>853.2</bold>-1020</td><td rowspan="1" colspan="1">10-<bold>13.3</bold>-15</td><td rowspan="1" colspan="1">13-<bold>15.8</bold>-18</td><td rowspan="1" colspan="1">210-<bold>253.2</bold>-310</td><td rowspan="1" colspan="1">5-<bold>9.5</bold>-13</td><td rowspan="1" colspan="1">8-<bold>11.8</bold>-15</td><td rowspan="1" colspan="1">50-<bold>55.2</bold>-62.5</td><td rowspan="1" colspan="1">35-<bold>42.3</bold>-50</td><td rowspan="1" colspan="1">15</td><td rowspan="1" colspan="1"/><td rowspan="1" colspan="1"/><td rowspan="1" colspan="1"/><td rowspan="1" colspan="1"/></tr><tr><td rowspan="1" colspan="1">RMNH POR. 757</td><td rowspan="1" colspan="1">branching</td><td rowspan="1" colspan="1">white</td><td rowspan="1" colspan="1">550-<bold>829.2</bold>-960</td><td rowspan="1" colspan="1">10-<bold>13.3</bold>-16</td><td rowspan="1" colspan="1">13-<bold>15.8</bold>-18</td><td rowspan="1" colspan="1">260-<bold>302.1</bold>-370</td><td rowspan="1" colspan="1">8-<bold>9.6</bold>-13</td><td rowspan="1" colspan="1">10-<bold>11.2</bold>-15</td><td rowspan="1" colspan="1">55-<bold>60.4</bold>-65</td><td rowspan="1" colspan="1">43-<bold>48.0</bold>-53</td><td rowspan="1" colspan="1"/><td rowspan="1" colspan="1"/><td rowspan="1" colspan="1"/><td rowspan="1" colspan="1"/><td rowspan="1" colspan="1"/></tr><tr><td rowspan="1" colspan="1">RMNH POR. 2464</td><td rowspan="1" colspan="1">branching</td><td rowspan="1" colspan="1">-</td><td rowspan="1" colspan="1">710-<bold>933.4</bold>-1080</td><td rowspan="1" colspan="1">12.5-<bold>15</bold>-17.5</td><td rowspan="1" colspan="1">13-<bold>15.7</bold>-20</td><td rowspan="1" colspan="1">240-<bold>326.7</bold>-330</td><td rowspan="1" colspan="1">5-<bold>9.2</bold>-13</td><td rowspan="1" colspan="1">5-<bold>10.8</bold>-15</td><td rowspan="1" colspan="1">67.5-<bold>81</bold>-87.5</td><td rowspan="1" colspan="1">60-<bold>72.5</bold>-85</td><td rowspan="1" colspan="1"/><td rowspan="1" colspan="1"/><td rowspan="1" colspan="1"/><td rowspan="1" colspan="1"/><td rowspan="1" colspan="1"/></tr><tr><td rowspan="1" colspan="1">ZMA Por. 10459</td><td rowspan="1" colspan="1">branching</td><td rowspan="1" colspan="1">brown</td><td rowspan="1" colspan="1">520-<bold>670.8</bold>-820</td><td rowspan="1" colspan="1">7.5-<bold>11.4</bold>-12.5</td><td rowspan="1" colspan="1">10-<bold>13.4</bold>-17.5</td><td rowspan="1" colspan="1">310-<bold>362.5</bold>-430</td><td rowspan="1" colspan="1">5-<bold>8.8</bold>-10</td><td rowspan="1" colspan="1">5-<bold>10.1</bold>-13</td><td rowspan="1" colspan="1">62.5-<bold>68.9</bold>-72.5</td><td rowspan="1" colspan="1">50-<bold>55.5</bold>-65</td><td rowspan="1" colspan="1"/><td rowspan="1" colspan="1"/><td rowspan="1" colspan="1"/><td rowspan="1" colspan="1"/><td rowspan="1" colspan="1"/></tr><tr><td rowspan="1" colspan="1"><italic><tp:taxon-name>Placospongia mixta</tp:taxon-name></italic></td><td rowspan="1" colspan="1"/><td rowspan="1" colspan="1"/><td rowspan="1" colspan="1"/><td rowspan="1" colspan="1"/><td rowspan="1" colspan="1"/><td rowspan="1" colspan="1"/><td rowspan="1" colspan="1"/><td rowspan="1" colspan="1"/><td rowspan="1" colspan="1"/><td rowspan="1" colspan="1"/><td rowspan="1" colspan="1"/><td rowspan="1" colspan="1"/><td rowspan="1" colspan="1"/><td rowspan="1" colspan="1"/><td rowspan="1" colspan="1"/></tr><tr><td rowspan="1" colspan="1">ZMB3204 (holotype)</td><td rowspan="1" colspan="1">encrusting</td><td rowspan="1" colspan="1">-</td><td rowspan="1" colspan="1">355-<bold>672.4</bold>-940</td><td rowspan="1" colspan="1">8-<bold>12.1</bold>-18</td><td rowspan="1" colspan="1">8-<bold>15.6</bold>-20</td><td rowspan="1" colspan="1">165-<bold>226.4</bold>-275</td><td rowspan="1" colspan="1">3-<bold>6.1</bold>-8</td><td rowspan="1" colspan="1">3-<bold>7.8</bold>-10</td><td rowspan="1" colspan="1">55-<bold>69.8</bold>-75</td><td rowspan="1" colspan="1">43-<bold>55.4</bold>-73</td><td rowspan="1" colspan="1">20-<bold>25</bold>-30</td><td rowspan="1" colspan="1">15-<bold>23.9</bold>-33</td><td rowspan="1" colspan="1">3-<bold>7.6</bold>-13</td><td rowspan="1" colspan="1">5-<bold>7.1</bold>-10</td><td rowspan="1" colspan="1">&lt;2.5</td></tr><tr><td rowspan="1" colspan="1">RMNH POR. 4112</td><td rowspan="1" colspan="1">encrusting</td><td rowspan="1" colspan="1">red</td><td rowspan="1" colspan="1">480-<bold>870</bold>-1040</td><td rowspan="1" colspan="1">10-<bold>12.7</bold>-15</td><td rowspan="1" colspan="1">13-<bold>15.8</bold>-28</td><td rowspan="1" colspan="1">210-<bold>288</bold>-410</td><td rowspan="1" colspan="1">5-<bold>6.2</bold>-10</td><td rowspan="1" colspan="1">5-<bold>7.2</bold>-10</td><td rowspan="1" colspan="1">50-<bold>66.6</bold>-75</td><td rowspan="1" colspan="1">38-<bold>50.7</bold>-58</td><td rowspan="1" colspan="1">18-<bold>20.2</bold>-25</td><td rowspan="1" colspan="1">18-<bold>23.7</bold>-35</td><td rowspan="1" colspan="1">5-<bold>6.4</bold>-10</td><td rowspan="1" colspan="1">5-<bold>6.4</bold>-10</td><td rowspan="1" colspan="1">&lt;2.5</td></tr><tr><td rowspan="1" colspan="1">RMNH POR. 4113</td><td rowspan="1" colspan="1">encrusting</td><td rowspan="1" colspan="1">cream</td><td rowspan="1" colspan="1">550-<bold>817.6</bold>-1030</td><td rowspan="1" colspan="1">10-<bold>13.1</bold>-15</td><td rowspan="1" colspan="1">13-<bold>15.6</bold>-18</td><td rowspan="1" colspan="1">160-<bold>260</bold>-350</td><td rowspan="1" colspan="1">5-<bold>7.3</bold>-10</td><td rowspan="1" colspan="1">5-<bold>8.2</bold>-12.5</td><td rowspan="1" colspan="1">62.5-<bold>66</bold>-70</td><td rowspan="1" colspan="1">45-<bold>53</bold>-57.5</td><td rowspan="1" colspan="1">20-<bold>22.1</bold>-25</td><td rowspan="1" colspan="1">20-<bold>24.8</bold>-30</td><td rowspan="1" colspan="1">5-<bold>5.7</bold>-8</td><td rowspan="1" colspan="1">5-<bold>7.5</bold>-10</td><td rowspan="1" colspan="1">2,5</td></tr><tr><td rowspan="1" colspan="1">RMNH POR. 742</td><td rowspan="1" colspan="1">branching</td><td rowspan="1" colspan="1">red</td><td rowspan="1" colspan="1">550-<bold>759.2</bold>-850</td><td rowspan="1" colspan="1">10-<bold>11.9</bold>-15</td><td rowspan="1" colspan="1">10-<bold>14.9</bold>-20</td><td rowspan="1" colspan="1">120-<bold>230</bold>-380</td><td rowspan="1" colspan="1">3-<bold>5.9</bold>-10</td><td rowspan="1" colspan="1">3-<bold>7.6</bold>-10</td><td rowspan="1" colspan="1">50-<bold>65.4</bold>-73</td><td rowspan="1" colspan="1">33-<bold>46.5</bold>-56</td><td rowspan="1" colspan="1">22-<bold>23.4</bold>-25</td><td rowspan="1" colspan="1">15-<bold>22.2</bold>-35</td><td rowspan="1" colspan="1">2-<bold>5.7</bold>-8</td><td rowspan="1" colspan="1">5-<bold>7.4</bold>-10</td><td rowspan="1" colspan="1">&lt;2.5</td></tr><tr><td rowspan="1" colspan="1">RMNH POR. 4489</td><td rowspan="1" colspan="1">encrusting</td><td rowspan="1" colspan="1">cream</td><td rowspan="1" colspan="1">630-<bold>886.6</bold>-1010</td><td rowspan="1" colspan="1">10-<bold>12.9</bold>-15</td><td rowspan="1" colspan="1">13-<bold>15.4</bold>-19</td><td rowspan="1" colspan="1">175-<bold>221.5</bold>-320</td><td rowspan="1" colspan="1">3-<bold>3.9</bold>-8</td><td rowspan="1" colspan="1">2-<bold>7.2</bold>-10</td><td rowspan="1" colspan="1">60-<bold>68</bold>-75</td><td rowspan="1" colspan="1">43-<bold>50.8</bold>-58</td><td rowspan="1" colspan="1">18-<bold>20.6</bold>-25</td><td rowspan="1" colspan="1">20-<bold>26.1</bold>-35</td><td rowspan="1" colspan="1">8-<bold>10.8</bold>-15</td><td rowspan="1" colspan="1">8-<bold>8.5</bold>-10</td><td rowspan="1" colspan="1">&lt;2.5</td></tr><tr><td rowspan="1" colspan="1">RMNH POR. 4490</td><td rowspan="1" colspan="1">encrusting</td><td rowspan="1" colspan="1">cream</td><td rowspan="1" colspan="1">510-<bold>727.6</bold>-970</td><td rowspan="1" colspan="1">8-13.120</td><td rowspan="1" colspan="1">13-<bold>16.3</bold>-23</td><td rowspan="1" colspan="1">150-<bold>240</bold>-310</td><td rowspan="1" colspan="1">3-<bold>5.3</bold>-8</td><td rowspan="1" colspan="1">2-<bold>6.4</bold>-8</td><td rowspan="1" colspan="1">55-<bold>70.4</bold>-83</td><td rowspan="1" colspan="1">40-<bold>53.3</bold>-65</td><td rowspan="1" colspan="1">13-<bold>20.5</bold>-25</td><td rowspan="1" colspan="1">15-<bold>21.7</bold>-30</td><td rowspan="1" colspan="1">5-<bold>6.4</bold>-13</td><td rowspan="1" colspan="1">8-<bold>9.2</bold>-13</td><td rowspan="1" colspan="1">&lt;2.5</td></tr><tr><td rowspan="1" colspan="1">RMNH POR. 4491</td><td rowspan="1" colspan="1">encrusting</td><td rowspan="1" colspan="1">brown</td><td rowspan="1" colspan="1">780-<bold>1001.4</bold>-1200</td><td rowspan="1" colspan="1">10-<bold>14.8</bold>-18</td><td rowspan="1" colspan="1">15-<bold>17.5</bold>-20</td><td rowspan="1" colspan="1">240-<bold>284</bold>-350</td><td rowspan="1" colspan="1">5-<bold>6.3</bold>-8</td><td rowspan="1" colspan="1">5-<bold>8.3</bold>-10</td><td rowspan="1" colspan="1">60-<bold>71</bold>-75</td><td rowspan="1" colspan="1">48-<bold>57.5</bold>-63</td><td rowspan="1" colspan="1">18-<bold>23</bold>-25</td><td rowspan="1" colspan="1">20-<bold>27.3</bold>-35</td><td rowspan="1" colspan="1">5-<bold>7</bold>-10</td><td rowspan="1" colspan="1">5-<bold>6.3</bold>-8</td><td rowspan="1" colspan="1">2,5</td></tr><tr><td rowspan="1" colspan="1">RMNH POR. 4492</td><td rowspan="1" colspan="1">encrusting</td><td rowspan="1" colspan="1">white</td><td rowspan="1" colspan="1">610-<bold>995.8</bold>-1250</td><td rowspan="1" colspan="1">10-<bold>16</bold>-20</td><td rowspan="1" colspan="1">13-<bold>19</bold>-25</td><td rowspan="1" colspan="1">260-<bold>274</bold>-290</td><td rowspan="1" colspan="1">8-<bold>9</bold>-10</td><td rowspan="1" colspan="1">8-<bold>9</bold>-10</td><td rowspan="1" colspan="1">58-<bold>71</bold>-78</td><td rowspan="1" colspan="1">45-<bold>54.6</bold>-70</td><td rowspan="1" colspan="1">15-<bold>20.2</bold>-25</td><td rowspan="1" colspan="1">18-<bold>24.8</bold>-33</td><td rowspan="1" colspan="1">10-<bold>11.2</bold>-15</td><td rowspan="1" colspan="1">5-<bold>8.6</bold>-18</td><td rowspan="1" colspan="1">&lt;2.5</td></tr><tr><td rowspan="1" colspan="1">RMNH POR. 3158</td><td rowspan="1" colspan="1">encrusting</td><td rowspan="1" colspan="1">cream</td><td rowspan="1" colspan="1">550-<bold>990</bold>-1210</td><td rowspan="1" colspan="1">13-<bold>16.9</bold>-20</td><td rowspan="1" colspan="1">13-<bold>17.5</bold>-20</td><td rowspan="1" colspan="1">130-<bold>267.8</bold>-400</td><td rowspan="1" colspan="1">5-<bold>8.8</bold>-15</td><td rowspan="1" colspan="1">8-<bold>9</bold>-10</td><td rowspan="1" colspan="1">65-<bold>71</bold>-75</td><td rowspan="1" colspan="1">50-<bold>56.5</bold>-63</td><td rowspan="1" colspan="1">23-<bold>23.8</bold>-25</td><td rowspan="1" colspan="1">23-<bold>28.4</bold>-35</td><td rowspan="1" colspan="1">5-<bold>8.7</bold>-13</td><td rowspan="1" colspan="1">5-<bold>6.6</bold>-8</td><td rowspan="1" colspan="1">&lt;2.5</td></tr><tr><td rowspan="1" colspan="1">RMNH POR. 745</td><td rowspan="1" colspan="1">encrusting</td><td rowspan="1" colspan="1">red</td><td rowspan="1" colspan="1">760-<bold>914.1</bold>-1030</td><td rowspan="1" colspan="1">13-<bold>17</bold>-23</td><td rowspan="1" colspan="1">10-<bold>18</bold>-25</td><td rowspan="1" colspan="1">250-<bold>366.6</bold>-480</td><td rowspan="1" colspan="1">3-<bold>8</bold>-13</td><td rowspan="1" colspan="1">3-<bold>9</bold>-13</td><td rowspan="1" colspan="1">45-<bold>73.6</bold>-80</td><td rowspan="1" colspan="1">45-<bold>60</bold>-70</td><td rowspan="1" colspan="1">20-<bold>23.9</bold>-25</td><td rowspan="1" colspan="1">20-<bold>23.7</bold>-30</td><td rowspan="1" colspan="1">3-<bold>6.4</bold>-9</td><td rowspan="1" colspan="1">5-<bold>7.5</bold>-10</td><td rowspan="1" colspan="1">&lt;2.5</td></tr><tr><td rowspan="1" colspan="1">RMNH POR. 4493</td><td rowspan="1" colspan="1">encrusting</td><td rowspan="1" colspan="1">brown</td><td rowspan="1" colspan="1">460-<bold>761.6</bold>-1070</td><td rowspan="1" colspan="1">10-<bold>14.6</bold>-23</td><td rowspan="1" colspan="1">13-<bold>17.38</bold>-25</td><td rowspan="1" colspan="1">220-<bold>323.6</bold>-430</td><td rowspan="1" colspan="1">8-<bold>9.1</bold>-13</td><td rowspan="1" colspan="1">10-<bold>11.3</bold>-15</td><td rowspan="1" colspan="1">73-<bold>80.3</bold>-85</td><td rowspan="1" colspan="1">53-<bold>65.3</bold>-73</td><td rowspan="1" colspan="1">20-<bold>26.5</bold>-30</td><td rowspan="1" colspan="1">18-<bold>23.4</bold>-30</td><td rowspan="1" colspan="1">15-<bold>8.1</bold>-10</td><td rowspan="1" colspan="1">8-<bold>8.7</bold>-13</td><td rowspan="1" colspan="1">&lt;2.5</td></tr><tr><td rowspan="1" colspan="1">RMNH POR. 4494</td><td rowspan="1" colspan="1">encrusting</td><td rowspan="1" colspan="1">brown</td><td rowspan="1" colspan="1">540-<bold>758</bold>-900</td><td rowspan="1" colspan="1">10-<bold>12.2</bold>-18</td><td rowspan="1" colspan="1">10-<bold>13.8</bold>-20</td><td rowspan="1" colspan="1">180-<bold>216.9</bold>-350</td><td rowspan="1" colspan="1">3-<bold>3.3</bold>-5</td><td rowspan="1" colspan="1">4-<bold>4.4</bold>-8</td><td rowspan="1" colspan="1">50-<bold>59.1</bold>-68</td><td rowspan="1" colspan="1">35-<bold>42.3</bold>-58</td><td rowspan="1" colspan="1">15-<bold>20.9</bold>-28</td><td rowspan="1" colspan="1">23-<bold>26.9</bold>-30</td><td rowspan="1" colspan="1">8-<bold>10.4</bold>-13</td><td rowspan="1" colspan="1">8-<bold>8.5</bold>-10</td><td rowspan="1" colspan="1">&lt;2.5</td></tr><tr><td rowspan="1" colspan="1"><italic><tp:taxon-name>Placospongia santodomingoae</tp:taxon-name></italic> sp.n.</td><td rowspan="1" colspan="1"/><td rowspan="1" colspan="1"/><td rowspan="1" colspan="1"/><td rowspan="1" colspan="1"/><td rowspan="1" colspan="1"/><td rowspan="1" colspan="1"/><td rowspan="1" colspan="1"/><td rowspan="1" colspan="1"/><td rowspan="1" colspan="1"/><td rowspan="1" colspan="1"/><td rowspan="1" colspan="1"/><td rowspan="1" colspan="1"/><td rowspan="1" colspan="1"/><td rowspan="1" colspan="1"/><td rowspan="1" colspan="1"/></tr><tr><td rowspan="1" colspan="1">RMNH POR. 4486 (holotype)</td><td rowspan="1" colspan="1">branching</td><td rowspan="1" colspan="1">brown</td><td rowspan="1" colspan="1">430-<bold>605.6</bold>-660</td><td rowspan="1" colspan="1">13-<bold>15.5</bold>-20</td><td rowspan="1" colspan="1">13-<bold>18.1</bold>-23</td><td rowspan="1" colspan="1">240-<bold>261.3</bold>-290</td><td rowspan="1" colspan="1">5-<bold>7.2</bold>-8</td><td rowspan="1" colspan="1">5-<bold>8.8</bold>-10</td><td rowspan="1" colspan="1">80-<bold>84.8</bold>-90</td><td rowspan="1" colspan="1">60-<bold>67.3</bold>-75</td><td rowspan="1" colspan="1"/><td rowspan="1" colspan="1"/><td rowspan="1" colspan="1"/><td rowspan="1" colspan="1">8-<bold>12.3</bold>-18</td><td rowspan="1" colspan="1">2.5-<bold>2.7</bold>-3.5</td></tr><tr><td rowspan="1" colspan="1">RMNH POR. 4487</td><td rowspan="1" colspan="1">branching</td><td rowspan="1" colspan="1">orange</td><td rowspan="1" colspan="1">530-<bold>652.4</bold>-740</td><td rowspan="1" colspan="1">13-<bold>16</bold>-20</td><td rowspan="1" colspan="1">15-<bold>18.0</bold>-23</td><td rowspan="1" colspan="1">220-<bold>274.7</bold>-310</td><td rowspan="1" colspan="1">5-<bold>8.2</bold>-13</td><td rowspan="1" colspan="1">8-<bold>9.5</bold>-15</td><td rowspan="1" colspan="1">63-<bold>82.9</bold>-93</td><td rowspan="1" colspan="1">60-<bold>66.3</bold>-73</td><td rowspan="1" colspan="1"/><td rowspan="1" colspan="1"/><td rowspan="1" colspan="1"/><td rowspan="1" colspan="1">5-<bold>10.5</bold>-20</td><td rowspan="1" colspan="1">2.5-<bold>2.6</bold>-3.5</td></tr><tr><td rowspan="1" colspan="1">RMNH POR. 4488</td><td rowspan="1" colspan="1">branching</td><td rowspan="1" colspan="1">orange</td><td rowspan="1" colspan="1">480-<bold>633.2</bold>-760</td><td rowspan="1" colspan="1">15-<bold>17.2</bold>-20</td><td rowspan="1" colspan="1">18-<bold>19.6</bold>-23</td><td rowspan="1" colspan="1">190-<bold>273.2</bold>-380</td><td rowspan="1" colspan="1">5-<bold>7.9</bold>-10</td><td rowspan="1" colspan="1">8-<bold>10.3</bold>-13</td><td rowspan="1" colspan="1">80-<bold>87</bold>-93</td><td rowspan="1" colspan="1">58-<bold>69</bold>-75</td><td rowspan="1" colspan="1"/><td rowspan="1" colspan="1"/><td rowspan="1" colspan="1"/><td rowspan="1" colspan="1">8-<bold>13.5</bold>-18</td><td rowspan="1" colspan="1">2.5-<bold>2.9</bold>-3.5</td></tr></tbody></table></table-wrap><fig id="F9" position="float" orientation="portrait"><label>Figure 9.</label><caption><p>Distribution of <italic><tp:taxon-name>Placospongia</tp:taxon-name></italic> spp. in the Indo-West Pacific. Location of symbols is approximate.</p></caption><graphic xmlns:xlink="http://www.w3.org/1999/xlink" xlink:href="ZooKeys-298-039-g009.jpg" position="float" orientation="portrait" xlink:type="simple"/></fig></tp:treatment-sec><ref-list><ref id="B32"><mixed-citation xmlns:xlink="http://www.w3.org/1999/xlink" xlink:type="simple"><person-group><name name-style="western"><surname>Rützler</surname><given-names>K</given-names></name></person-group> (<year>2002</year>) <source>Family Placospongiidae Gray, 1867. In: Hooper JNA, van Soest RW M (Ed.) Systema Porifera. A guide to the classification of sponges. 1 (Kluwer Academic/ Plenum Publishers: New York, Boston, Dordrecht, London, Moscow), Pp. 196–200.</source>doi: <ext-link ext-link-type="uri" xlink:href="http://dx.doi.org/10.1007/978-1-4615-0747-5_21" xlink:type="simple">10.1007/978-1-4615-0747-5_21</ext-link></mixed-citation></ref><ref id="B35"><mixed-citation xmlns:xlink="http://www.w3.org/1999/xlink" xlink:type="simple"><person-group><name name-style="western"><surname>van Soest</surname><given-names>RWM</given-names></name><name name-style="western"><surname>Boury-Esnault</surname><given-names>N</given-names></name><name name-style="western"><surname>Hooper</surname><given-names>JNA</given-names></name><name name-style="western"><surname>Rützler</surname><given-names>K</given-names></name><name name-style="western"><surname>de Voogd</surname><given-names>NJ</given-names></name><name name-style="western"><surname>Alvarez</surname><given-names>de Glasby B</given-names></name><name name-style="western"><surname>Hajdu</surname><given-names>E</given-names></name><name name-style="western"><surname>Pisera</surname><given-names>AB</given-names></name><name name-style="western"><surname>Manconi</surname><given-names>R</given-names></name><name name-style="western"><surname>Schoenberg</surname><given-names>C</given-names></name><name name-style="western"><surname>Janussen</surname><given-names>D</given-names></name><name name-style="western"><surname>Tabachnick</surname><given-names>KR</given-names></name><name name-style="western"><surname>Klautau</surname><given-names>M</given-names></name><name name-style="western"><surname>Picton</surname><given-names>B</given-names></name><name name-style="western"><surname>Kelly</surname><given-names>M</given-names></name></person-group> (<year>2011</year>) <source>World Porifera database. Available online at <ext-link ext-link-type="uri" xlink:href="http://www.marinespecies.org/porifera" xlink:type="simple">http://www.marinespecies.org/porifera</ext-link>. [accessed 31.I.2011]</source></mixed-citation></ref><ref id="B22"><mixed-citation xmlns:xlink="http://www.w3.org/1999/xlink" xlink:type="simple"><person-group><name name-style="western"><surname>Lévi</surname><given-names>C</given-names></name></person-group> (<year>1956</year>) <article-title>Spongiaires des côtes de Madagascar.</article-title><source>Mémoires de l’Institut scientifique de Madagascar (A)</source><volume>10</volume>: <fpage>1</fpage>-<lpage>23</lpage>.</mixed-citation></ref><ref id="B4"><mixed-citation xmlns:xlink="http://www.w3.org/1999/xlink" xlink:type="simple"><person-group><name name-style="western"><surname>Bowerbank</surname><given-names>JS</given-names></name></person-group> (<year>1858</year>) <article-title>On the Anatomy and Physiology of the Spongiadae. Part I. On the Spicula.</article-title><source>Philosophical Transactions of the Royal Society</source><volume>148</volume> (<issue>2</issue>): <fpage>279</fpage>-<lpage>332</lpage>.</mixed-citation></ref><ref id="B5"><mixed-citation xmlns:xlink="http://www.w3.org/1999/xlink" xlink:type="simple"><person-group><name name-style="western"><surname>Bowerbank</surname><given-names>JS</given-names></name></person-group> (<year>1874</year>) <source>Contributions to a General History of the Spongiadae. Part VI. Proceedings of the Zoological Society of London 1874: 298–305, pls XLVI-XLVII.</source></mixed-citation></ref></ref-list></tp:taxon-treatment>
