# Supplementary material for: Revision of the genus Placospongia (Porifera, Demospongiae, Hadromerida, Placospongiidae) in the Indo-West Pacific
Source: Zookeys. 2013 May 13;(298):39–76. doi: 10.3897/zookeys.298.1913 (PMC3689107; doi:10.3897/zookeys.298.1913)
Supplement: XML Treatment for Placospongia melobesioides [file zookeys.298.1913-treatment4.xml]

<!DOCTYPE tp:taxon-treatment
  PUBLIC "-//TaxonX//DTD Taxonomic Treatment Publishing DTD v0 20100105//EN" "tax-treatment-NSO.dtd">
<tp:taxon-treatment xmlns:tp="http://www.plazi.org/taxpub"><tp:treatment-meta><mixed-citation publication-type="journal"><person-group><name><surname>Becking</surname><given-names>Leontine E.</given-names></name></person-group><article-title>Revision of the genus 
                    <italic>Placospongia</italic> (Porifera, Demospongiae, Hadromerida, Placospongiidae) in the Indo-West Pacific</article-title><source>Zookeys</source><day>13</day><month>5</month><year>2013</year><volume>2013</volume><issue>298</issue><fpage>39</fpage><lpage>76</lpage><pub-id pub-id-type="doi">10.3897/zookeys.298.1913</pub-id></mixed-citation></tp:treatment-meta><tp:nomenclature><tp:taxon-name>
                            <tp:taxon-name-part taxon-name-part-type="genus">Placospongia</tp:taxon-name-part>
                            <tp:taxon-name-part taxon-name-part-type="species">melobesioides</tp:taxon-name-part>
                        <object-id xmlns:xlink="http://www.w3.org/1999/xlink" xlink:type="simple">http://species-id.net/wiki/Placospongia_melobesioides</object-id>
								</tp:taxon-name><tp:taxon-authority>Gray, 1867</tp:taxon-authority><xref ref-type="fig" rid="F6">Figure 6</xref><tp:nomenclature-citation-list><tp:nomenclature-citation><tp:taxon-name>Placospongia melobesioides</tp:taxon-name><comment><xref ref-type="bibr" rid="B12">Gray (1867)</xref>: figs 1–4.</comment></tp:nomenclature-citation></tp:nomenclature-citation-list></tp:nomenclature><tp:treatment-sec sec-type="Material examined"><title>Material examined.</title><p><bold>Holotype</bold>. BMNH 52.4.1.14, Indonesia, Borneo island.</p><p><bold>Vosmaer &amp; Vernhout (1902), Siboga expedition</bold>: RMNH POR. 756, RMNH POR. 761, RMNH POR. 758, RMNH POR. 757, RMNH POR. 760, RMNH POR. 759. <bold>Other material:</bold>: RMNH POR. 4497, RMNH POR. 4496, RMNH POR. 4495, RMNH POR. 4114, RMNH POR. 3978, RMNH POR. 3977, RMNH POR. 3976, RMNH POR. 3942, RMNH POR. 3941, RMNH POR. 3940, RMNH POR. 3939, RMNH POR. 3938, RMNH POR. 3937, RMNH POR. 3935, RMNH POR. 3934, RMNH POR. 3933, RMNH POR. 3932, RMNH POR. 3177, RMNH POR. 3166, RMNH POR. 3154, RMNH POR. 2464, RMNH POR. 2463, ZMA Por. 13097, ZMA Por. 10459 (See <xref ref-type="table" rid="T3">Table 3</xref> for full details per specimen)</p><table-wrap id="T3" position="float" orientation="portrait"><label>Table 3.</label><caption><p>Location details of reviewed specimens of <italic><tp:taxon-name>Placospongia melobesioides</tp:taxon-name></italic>.&lt;br/&gt;</p></caption><table><tbody><tr><th rowspan="1" colspan="1"><bold>registration number</bold></th><th rowspan="1" colspan="1"><bold>fieldcode</bold></th><th rowspan="1" colspan="1"><bold>country</bold></th><th rowspan="1" colspan="1"><bold>province</bold></th><th rowspan="1" colspan="1"><bold>region</bold></th><th rowspan="1" colspan="1"><bold>island</bold></th><th rowspan="1" colspan="1"><bold>locality</bold></th><th rowspan="1" colspan="1"><bold>habitat</bold></th><th rowspan="1" colspan="1"><bold>latitude</bold></th><th rowspan="1" colspan="1"><bold>longitude</bold></th><th rowspan="1" colspan="1"><bold>depth (m.)</bold></th><th rowspan="1" colspan="1"><bold>date</bold></th><th rowspan="1" colspan="1"><bold>collector</bold></th></tr><tr><td rowspan="1" colspan="1">RMNH POR. 761</td><td rowspan="1" colspan="1">#1033</td><td rowspan="1" colspan="1">Indonesia</td><td rowspan="1" colspan="1"/><td rowspan="1" colspan="1">S of Moluccas</td><td rowspan="1" colspan="1"/><td rowspan="1" colspan="1"/><td rowspan="1" colspan="1">sand &amp; rock</td><td rowspan="1" colspan="2"><named-content xmlns:xlink="http://www.w3.org/1999/xlink" content-type="dwc:verbatimCoordinates" xlink:type="simple">04°12'S, 129°20.4'E</named-content></td><td rowspan="1" colspan="1">45</td><td rowspan="1" colspan="1">1899</td><td rowspan="1" colspan="1">Siboga expedition</td></tr><tr><td rowspan="1" colspan="1">RMNH POR. 756</td><td rowspan="1" colspan="1">#660</td><td rowspan="1" colspan="1">Indonesia</td><td rowspan="1" colspan="1">Nusa Tenggara</td><td rowspan="1" colspan="1">N of Sumbawa</td><td rowspan="1" colspan="1"/><td rowspan="1" colspan="1"/><td rowspan="1" colspan="1">sand &amp; rock</td><td rowspan="1" colspan="2"><named-content xmlns:xlink="http://www.w3.org/1999/xlink" content-type="dwc:verbatimCoordinates" xlink:type="simple">07°12.6'S, 118°7.7'E</named-content></td><td rowspan="1" colspan="1">36</td><td rowspan="1" colspan="1">14.ii.1900</td><td rowspan="1" colspan="1">Siboga expedition</td></tr><tr><td rowspan="1" colspan="1">RMNH POR. 757</td><td rowspan="1" colspan="1">#1849</td><td rowspan="1" colspan="1">Indonesia</td><td rowspan="1" colspan="1">Moluccas</td><td rowspan="1" colspan="1">SE of Misool</td><td rowspan="1" colspan="1">Banda islands</td><td rowspan="1" colspan="1"/><td rowspan="1" colspan="1">sand &amp; rock</td><td rowspan="1" colspan="2"/><td rowspan="1" colspan="1">32</td><td rowspan="1" colspan="1">1899</td><td rowspan="1" colspan="1">Siboga expedition</td></tr><tr><td rowspan="1" colspan="1">RMNH POR. 758</td><td rowspan="1" colspan="1">#1847</td><td rowspan="1" colspan="1">Indonesia</td><td rowspan="1" colspan="1">Moluccas</td><td rowspan="1" colspan="1">SE of Misool</td><td rowspan="1" colspan="1">Banda islands</td><td rowspan="1" colspan="1"/><td rowspan="1" colspan="1">sand &amp; rock</td><td rowspan="1" colspan="2"/><td rowspan="1" colspan="1">32</td><td rowspan="1" colspan="1">1899</td><td rowspan="1" colspan="1">Siboga expedition</td></tr><tr><td rowspan="1" colspan="1">RMNH POR. 759</td><td rowspan="1" colspan="1">#1853</td><td rowspan="1" colspan="1">Indonesia</td><td rowspan="1" colspan="1">Moluccas</td><td rowspan="1" colspan="1">SE of Misool</td><td rowspan="1" colspan="1">Banda islands</td><td rowspan="1" colspan="1"/><td rowspan="1" colspan="1">sand &amp; rock</td><td rowspan="1" colspan="2"/><td rowspan="1" colspan="1">32</td><td rowspan="1" colspan="1">1899</td><td rowspan="1" colspan="1">Siboga expedition</td></tr><tr><td rowspan="1" colspan="1">RMNH POR. 760</td><td rowspan="1" colspan="1">#1851</td><td rowspan="1" colspan="1">Indonesia</td><td rowspan="1" colspan="1">Moluccas</td><td rowspan="1" colspan="1">SE of Misool</td><td rowspan="1" colspan="1">Banda islands</td><td rowspan="1" colspan="1"/><td rowspan="1" colspan="1">sand &amp; rock</td><td rowspan="1" colspan="2"/><td rowspan="1" colspan="1">32</td><td rowspan="1" colspan="1">1899</td><td rowspan="1" colspan="1">Siboga expedition</td></tr><tr><td rowspan="1" colspan="1">RMNH POR. 2463</td><td rowspan="1" colspan="1">#Sin05/270306/025</td><td rowspan="1" colspan="1">Singapore</td><td rowspan="1" colspan="1"/><td rowspan="1" colspan="1"/><td rowspan="1" colspan="1">Semaku</td><td rowspan="1" colspan="1">Pulau Semakau NW side</td><td rowspan="1" colspan="1">reef</td><td rowspan="1" colspan="2"><named-content xmlns:xlink="http://www.w3.org/1999/xlink" content-type="dwc:verbatimCoordinates" xlink:type="simple">01°13'70"N, 103°45'61"E</named-content></td><td rowspan="1" colspan="1">10-12</td><td rowspan="1" colspan="1">iii.2006</td><td rowspan="1" colspan="1">N.J. de Voogd</td></tr><tr><td rowspan="1" colspan="1">RMNH POR. 2464</td><td rowspan="1" colspan="1">#Sin05/270306/026</td><td rowspan="1" colspan="1">Singapore</td><td rowspan="1" colspan="1"/><td rowspan="1" colspan="1"/><td rowspan="1" colspan="1">Semaku</td><td rowspan="1" colspan="1">Pulau Semakau NW side</td><td rowspan="1" colspan="1">reef</td><td rowspan="1" colspan="2"><named-content xmlns:xlink="http://www.w3.org/1999/xlink" content-type="dwc:verbatimCoordinates" xlink:type="simple">01°13'70"N, 103°45'61"E</named-content></td><td rowspan="1" colspan="1">10-12</td><td rowspan="1" colspan="1">iii.2006</td><td rowspan="1" colspan="1">N.J. de Voogd</td></tr><tr><td rowspan="1" colspan="1">RMNH POR. 3154</td><td rowspan="1" colspan="1">#LEMD05/30</td><td rowspan="1" colspan="1">Indonesia</td><td rowspan="1" colspan="1">North Sulawesi</td><td rowspan="1" colspan="1"/><td rowspan="1" colspan="1">Bunaken</td><td rowspan="1" colspan="1">Pangalisang</td><td rowspan="1" colspan="1">reef</td><td rowspan="1" colspan="2"><named-content xmlns:xlink="http://www.w3.org/1999/xlink" content-type="dwc:verbatimCoordinates" xlink:type="simple">01°37'26"N, 124°46'55"E</named-content></td><td rowspan="1" colspan="1">9</td><td rowspan="1" colspan="1">24.ix.2006</td><td rowspan="1" colspan="1">L.E.Becking</td></tr><tr><td rowspan="1" colspan="1">RMNH POR. 3166</td><td rowspan="1" colspan="1">#LEMD13/69</td><td rowspan="1" colspan="1">Indonesia</td><td rowspan="1" colspan="1">North Sulawesi</td><td rowspan="1" colspan="1"/><td rowspan="1" colspan="1">Bunaken</td><td rowspan="1" colspan="1">Pangalisang</td><td rowspan="1" colspan="1">reef</td><td rowspan="1" colspan="2"><named-content xmlns:xlink="http://www.w3.org/1999/xlink" content-type="dwc:verbatimCoordinates" xlink:type="simple">01°37'26"N, 124°46'55"E</named-content></td><td rowspan="1" colspan="1">19</td><td rowspan="1" colspan="1">28.ix.2006</td><td rowspan="1" colspan="1">L.E.Becking</td></tr><tr><td rowspan="1" colspan="1">RMNH POR. 3177</td><td rowspan="1" colspan="1">#LEMD22/87</td><td rowspan="1" colspan="1">Indonesia</td><td rowspan="1" colspan="1">North Sulawesi</td><td rowspan="1" colspan="1"/><td rowspan="1" colspan="1">Bunaken</td><td rowspan="1" colspan="1">Likuan2</td><td rowspan="1" colspan="1">reef</td><td rowspan="1" colspan="2"><named-content xmlns:xlink="http://www.w3.org/1999/xlink" content-type="dwc:verbatimCoordinates" xlink:type="simple">01°35'78"N, 124°46'06"E</named-content></td><td rowspan="1" colspan="1">21</td><td rowspan="1" colspan="1">13.x.2006</td><td rowspan="1" colspan="1">L.E.Becking</td></tr><tr><td rowspan="1" colspan="1">RMNH POR. 3932</td><td rowspan="1" colspan="1">#KKB/mol866</td><td rowspan="1" colspan="1">Indonesia</td><td rowspan="1" colspan="1">East Kalimantan</td><td rowspan="1" colspan="1">Berau</td><td rowspan="1" colspan="1">Kakaban</td><td rowspan="1" colspan="1">Kakaban lake</td><td rowspan="1" colspan="1">marine lake</td><td rowspan="1" colspan="2"><named-content xmlns:xlink="http://www.w3.org/1999/xlink" content-type="dwc:verbatimCoordinates" xlink:type="simple">02°08'57.3"N, 118°31'26.4"E</named-content></td><td rowspan="1" colspan="1">0-2</td><td rowspan="1" colspan="1">ix.2008</td><td rowspan="1" colspan="1">L.E.Becking</td></tr><tr><td rowspan="1" colspan="1">RMNH POR. 3933</td><td rowspan="1" colspan="1">#KKB/mol766</td><td rowspan="1" colspan="1">Indonesia</td><td rowspan="1" colspan="1">East Kalimantan</td><td rowspan="1" colspan="1">Berau</td><td rowspan="1" colspan="1">Kakaban</td><td rowspan="1" colspan="1">Kakaban lake</td><td rowspan="1" colspan="1">marine lake</td><td rowspan="1" colspan="2"><named-content xmlns:xlink="http://www.w3.org/1999/xlink" content-type="dwc:verbatimCoordinates" xlink:type="simple">02°08'57.3"N, 118°31'26.4"E</named-content></td><td rowspan="1" colspan="1">0-2</td><td rowspan="1" colspan="1">ix.2008</td><td rowspan="1" colspan="1">L.E.Becking</td></tr><tr><td rowspan="1" colspan="1">RMNH POR. 3934</td><td rowspan="1" colspan="1">#KKB/mol767</td><td rowspan="1" colspan="1">Indonesia</td><td rowspan="1" colspan="1">East Kalimantan</td><td rowspan="1" colspan="1">Berau</td><td rowspan="1" colspan="1">Kakaban</td><td rowspan="1" colspan="1">Kakaban lake</td><td rowspan="1" colspan="1">marine lake</td><td rowspan="1" colspan="2"><named-content xmlns:xlink="http://www.w3.org/1999/xlink" content-type="dwc:verbatimCoordinates" xlink:type="simple">02°08'57.3"N, 118°31'26.4"E</named-content></td><td rowspan="1" colspan="1">0-2</td><td rowspan="1" colspan="1">ix.2008</td><td rowspan="1" colspan="1">L.E.Becking</td></tr><tr><td rowspan="1" colspan="1">RMNH POR. 3935</td><td rowspan="1" colspan="1">#BER113/mol689</td><td rowspan="1" colspan="1">Indonesia</td><td rowspan="1" colspan="1">East Kalimantan</td><td rowspan="1" colspan="1">Berau</td><td rowspan="1" colspan="1">Maratua</td><td rowspan="1" colspan="1">NE Maratua</td><td rowspan="1" colspan="1">reef</td><td rowspan="1" colspan="2"><named-content xmlns:xlink="http://www.w3.org/1999/xlink" content-type="dwc:verbatimCoordinates" xlink:type="simple">02°17'32.3"N, 118°35'26.1"E</named-content></td><td rowspan="1" colspan="1">5-10</td><td rowspan="1" colspan="1">15.viii.2008</td><td rowspan="1" colspan="1">N.J. de Voogd</td></tr><tr><td rowspan="1" colspan="1">RMNH POR. 3937</td><td rowspan="1" colspan="1">#BER107/mol604</td><td rowspan="1" colspan="1">Indonesia</td><td rowspan="1" colspan="1">East Kalimantan</td><td rowspan="1" colspan="1">Berau</td><td rowspan="1" colspan="1">Sangalaki</td><td rowspan="1" colspan="1">E Sangalaki</td><td rowspan="1" colspan="1">reef</td><td rowspan="1" colspan="2"><named-content xmlns:xlink="http://www.w3.org/1999/xlink" content-type="dwc:verbatimCoordinates" xlink:type="simple">02°05'36.6"N, 118°24'15.2"E</named-content></td><td rowspan="1" colspan="1">5-10</td><td rowspan="1" colspan="1">15.viii.2008</td><td rowspan="1" colspan="1">L.E.Becking</td></tr><tr><td rowspan="1" colspan="1">RMNH POR. 3938</td><td rowspan="1" colspan="1">#BER107/mol608</td><td rowspan="1" colspan="1">Indonesia</td><td rowspan="1" colspan="1">East Kalimantan</td><td rowspan="1" colspan="1">Berau</td><td rowspan="1" colspan="1">Sangalaki</td><td rowspan="1" colspan="1">E Sangalaki</td><td rowspan="1" colspan="1">reef</td><td rowspan="1" colspan="2"><named-content xmlns:xlink="http://www.w3.org/1999/xlink" content-type="dwc:verbatimCoordinates" xlink:type="simple">02°05'36.6"N, 118°24'15.2"E</named-content></td><td rowspan="1" colspan="1">5-10</td><td rowspan="1" colspan="1">15.viii.2008</td><td rowspan="1" colspan="1">L.E.Becking</td></tr><tr><td rowspan="1" colspan="1">RMNH POR. 3939</td><td rowspan="1" colspan="1">#BER108/mol601</td><td rowspan="1" colspan="1">Indonesia</td><td rowspan="1" colspan="1">East Kalimantan</td><td rowspan="1" colspan="1">Berau</td><td rowspan="1" colspan="1">Sangalaki</td><td rowspan="1" colspan="1">W Sangalaki</td><td rowspan="1" colspan="1">reef</td><td rowspan="1" colspan="2"><named-content xmlns:xlink="http://www.w3.org/1999/xlink" content-type="dwc:verbatimCoordinates" xlink:type="simple">02°05'07.7"N, 118°23'28.0"E</named-content></td><td rowspan="1" colspan="1">5-10</td><td rowspan="1" colspan="1">15.viii.2008</td><td rowspan="1" colspan="1">L.E.Becking</td></tr><tr><td rowspan="1" colspan="1">RMNH POR. 3940</td><td rowspan="1" colspan="1">#P-YAP1</td><td rowspan="1" colspan="1">Micronesia</td><td rowspan="1" colspan="1">Yap</td><td rowspan="1" colspan="1"/><td rowspan="1" colspan="1">Yap</td><td rowspan="1" colspan="1"/><td rowspan="1" colspan="1">reefflat in front of mangrove</td><td rowspan="1" colspan="2"><named-content xmlns:xlink="http://www.w3.org/1999/xlink" content-type="dwc:verbatimCoordinates" xlink:type="simple">09°31'36.7"N, 138°07'48.7"E</named-content></td><td rowspan="1" colspan="1">1-3</td><td rowspan="1" colspan="1">28.viii.2010</td><td rowspan="1" colspan="1">L.E.Becking</td></tr><tr><td rowspan="1" colspan="1">RMNH POR. 3941</td><td rowspan="1" colspan="1">#P-YAP2</td><td rowspan="1" colspan="1">Micronesia</td><td rowspan="1" colspan="1">Yap</td><td rowspan="1" colspan="1"/><td rowspan="1" colspan="1">Yap</td><td rowspan="1" colspan="1"/><td rowspan="1" colspan="1">reefflat in front of mangrove</td><td rowspan="1" colspan="2"><named-content xmlns:xlink="http://www.w3.org/1999/xlink" content-type="dwc:verbatimCoordinates" xlink:type="simple">09°31'36.7"N, 138°07'48.7"E</named-content></td><td rowspan="1" colspan="1">1-3</td><td rowspan="1" colspan="1">28.viii.2010</td><td rowspan="1" colspan="1">L.E.Becking</td></tr><tr><td rowspan="1" colspan="1">RMNH POR. 3942</td><td rowspan="1" colspan="1">#P-YAP3</td><td rowspan="1" colspan="1">Micronesia</td><td rowspan="1" colspan="1">Yap</td><td rowspan="1" colspan="1"/><td rowspan="1" colspan="1">Yap</td><td rowspan="1" colspan="1"/><td rowspan="1" colspan="1">reefflat in front of mangrove</td><td rowspan="1" colspan="2"><named-content xmlns:xlink="http://www.w3.org/1999/xlink" content-type="dwc:verbatimCoordinates" xlink:type="simple">09°31'36.7"N, 138°07'48.7"E</named-content></td><td rowspan="1" colspan="1">1-3</td><td rowspan="1" colspan="1">28.viii.2010</td><td rowspan="1" colspan="1">L.E.Becking</td></tr><tr><td rowspan="1" colspan="1">RMNH POR. 3976</td><td rowspan="1" colspan="1">#PM-TER02</td><td rowspan="1" colspan="1">Indonesia</td><td rowspan="1" colspan="1">Moluccas</td><td rowspan="1" colspan="1"/><td rowspan="1" colspan="1">Ternate</td><td rowspan="1" colspan="1"/><td rowspan="1" colspan="1">reef</td><td rowspan="1" colspan="2"/><td rowspan="1" colspan="1">5-10</td><td rowspan="1" colspan="1">xi.2009</td><td rowspan="1" colspan="1">N.J. de Voogd</td></tr><tr><td rowspan="1" colspan="1">RMNH POR. 3977</td><td rowspan="1" colspan="1">#PM-TER08</td><td rowspan="1" colspan="1">Indonesia</td><td rowspan="1" colspan="1">Moluccas</td><td rowspan="1" colspan="1"/><td rowspan="1" colspan="1">Ternate</td><td rowspan="1" colspan="1"/><td rowspan="1" colspan="1">reef</td><td rowspan="1" colspan="2"/><td rowspan="1" colspan="1">5-10</td><td rowspan="1" colspan="1">xi.2009</td><td rowspan="1" colspan="1">N.J. de Voogd</td></tr><tr><td rowspan="1" colspan="1">RMNH POR. 3978</td><td rowspan="1" colspan="1">#PM-TER12</td><td rowspan="1" colspan="1">Indonesia</td><td rowspan="1" colspan="1">Moluccas</td><td rowspan="1" colspan="1"/><td rowspan="1" colspan="1">Ternate</td><td rowspan="1" colspan="1"/><td rowspan="1" colspan="1">reef</td><td rowspan="1" colspan="2"/><td rowspan="1" colspan="1">5-10</td><td rowspan="1" colspan="1">xi.2009</td><td rowspan="1" colspan="1">N.J. de Voogd</td></tr><tr><td rowspan="1" colspan="1">RMNH POR. 4114</td><td rowspan="1" colspan="1">#KKB/mol795</td><td rowspan="1" colspan="1">Indonesia</td><td rowspan="1" colspan="1">East Kalimantan</td><td rowspan="1" colspan="1">Berau</td><td rowspan="1" colspan="1">Kakaban</td><td rowspan="1" colspan="1">Kakaban lake</td><td rowspan="1" colspan="1">marine lake</td><td rowspan="1" colspan="2"><named-content xmlns:xlink="http://www.w3.org/1999/xlink" content-type="dwc:verbatimCoordinates" xlink:type="simple">02°08'57.3"N, 118°31'26.4"E</named-content></td><td rowspan="1" colspan="1">0-2</td><td rowspan="1" colspan="1">ix.2008</td><td rowspan="1" colspan="1">L.E.Becking</td></tr><tr><td rowspan="1" colspan="1">RMNH POR. 4495</td><td rowspan="1" colspan="1">#KKB/mol1075</td><td rowspan="1" colspan="1">Indonesia</td><td rowspan="1" colspan="1">East Kalimantan</td><td rowspan="1" colspan="1">Berau</td><td rowspan="1" colspan="1">Kakaban</td><td rowspan="1" colspan="1">Kakaban lake</td><td rowspan="1" colspan="1">marine lake</td><td rowspan="1" colspan="2"><named-content xmlns:xlink="http://www.w3.org/1999/xlink" content-type="dwc:verbatimCoordinates" xlink:type="simple">02°08'57.3"N, 118°31'26.4"E</named-content></td><td rowspan="1" colspan="1">0-2</td><td rowspan="1" colspan="1">ix.2008</td><td rowspan="1" colspan="1">L.E.Becking</td></tr><tr><td rowspan="1" colspan="1">RMNH POR. 4496</td><td rowspan="1" colspan="1">#KKB/mol776</td><td rowspan="1" colspan="1">Indonesia</td><td rowspan="1" colspan="1">East Kalimantan</td><td rowspan="1" colspan="1">Berau</td><td rowspan="1" colspan="1">Kakaban</td><td rowspan="1" colspan="1">Kakaban lake</td><td rowspan="1" colspan="1">marine lake</td><td rowspan="1" colspan="2"><named-content xmlns:xlink="http://www.w3.org/1999/xlink" content-type="dwc:verbatimCoordinates" xlink:type="simple">02°08'57.3"N, 118°31'26.4"E</named-content></td><td rowspan="1" colspan="1">0-2</td><td rowspan="1" colspan="1">ix.2008</td><td rowspan="1" colspan="1">L.E.Becking</td></tr><tr><td rowspan="1" colspan="1">RMNH POR. 4497</td><td rowspan="1" colspan="1">#BER107/mol603</td><td rowspan="1" colspan="1">Indonesia</td><td rowspan="1" colspan="1">East Kalimantan</td><td rowspan="1" colspan="1">Berau</td><td rowspan="1" colspan="1">Sangalaki</td><td rowspan="1" colspan="1">E Sangalaki</td><td rowspan="1" colspan="1">reef</td><td rowspan="1" colspan="2"><named-content xmlns:xlink="http://www.w3.org/1999/xlink" content-type="dwc:verbatimCoordinates" xlink:type="simple">02°05'36.6"N, 118°24'15.2"E</named-content></td><td rowspan="1" colspan="1">5-10</td><td rowspan="1" colspan="1">15.viii.2008</td><td rowspan="1" colspan="1">L.E.Becking</td></tr><tr><td rowspan="1" colspan="1">ZMA Por. 10459</td><td rowspan="1" colspan="1"/><td rowspan="1" colspan="1">Seychelles</td><td rowspan="1" colspan="1">Mahé</td><td rowspan="1" colspan="1"/><td rowspan="1" colspan="1">Mahé</td><td rowspan="1" colspan="1">NE coast, North East Point</td><td rowspan="1" colspan="1">reef</td><td rowspan="1" colspan="2"><named-content xmlns:xlink="http://www.w3.org/1999/xlink" content-type="dwc:verbatimCoordinates" xlink:type="simple">04°34'59.9"S, 055°28'0.1"E</named-content></td><td rowspan="1" colspan="1">5</td><td rowspan="1" colspan="1">8.xii.1992</td><td rowspan="1" colspan="1">R.W.M. van Soest</td></tr><tr><td rowspan="1" colspan="1">ZMA Por. 10496</td><td rowspan="1" colspan="1"/><td rowspan="1" colspan="1">Seychelles</td><td rowspan="1" colspan="1">Mahé</td><td rowspan="1" colspan="1"/><td rowspan="1" colspan="1">Mahé</td><td rowspan="1" colspan="1">North East Point</td><td rowspan="1" colspan="1">reef</td><td rowspan="1" colspan="2"><named-content xmlns:xlink="http://www.w3.org/1999/xlink" content-type="dwc:verbatimCoordinates" xlink:type="simple">04°34'59.9"S, 055°28'0.1"E</named-content></td><td rowspan="1" colspan="1"/><td rowspan="1" colspan="1">14.xii.1992</td><td rowspan="1" colspan="1">R.W.M. van Soest</td></tr><tr><td rowspan="1" colspan="1">ZMA Por. 13097</td><td rowspan="1" colspan="1"/><td rowspan="1" colspan="1">Indonesia</td><td rowspan="1" colspan="1">South Sulawesi</td><td rowspan="1" colspan="1">Spermonde archipelago</td><td rowspan="1" colspan="1">Samalona</td><td rowspan="1" colspan="1"/><td rowspan="1" colspan="1">reef</td><td rowspan="1" colspan="2"/><td rowspan="1" colspan="1">5-30</td><td rowspan="1" colspan="1">27.iv.1997</td><td rowspan="1" colspan="1">N.J. de Voogd</td></tr></tbody></table></table-wrap></tp:treatment-sec><tp:treatment-sec sec-type="Description"><title>Description.</title><p>Holotype BMNH 52.4.1.14 dry, chalky white angular branches, hard. Other examined material encrusting to branching, hard, thicker specimens slightly compressible. External morphology follows the description of the genus. Size ranging between 5-50 cm, though encrusting specimens may be larger growing within crevices. Ectosome color in life ranging from purple, dark black brown, chocolate brown, orange brown to light beige (<xref ref-type="fig" rid="F1">Fig. 1</xref>, <xref ref-type="fig" rid="F2">2</xref>). Choanosome pale beige. After preservation color of ectosome is similar to live color.</p><p><bold>Spicules.</bold> Holotype BMNH 52.4.1.14 (<xref ref-type="fig" rid="F6">Fig. 6</xref>): Megascleres large straight tylostyles with blunt ends 670-880-1010 × 10-13-18 × 10-16-20 μm, small concave to straight tylostyles with sharp ends 205-293-420 × 5-10-13 × 5-10-13 μm. Microscleres selenasters 58-63-68 × 45-52-68 μm, spherasters 15-17-18 μm (five measurements, not abundant), spherules 1-2-3 <italic>μ</italic> m. The range within the examined material (<xref ref-type="table" rid="T1">Table 1</xref>): large tylostyles 460-1040 × 5-16 × 8-18 <italic>μ</italic> m, small tylostyles 190-470 × 3-13 × 3-15 <italic>μ</italic> m, selenasters 45-83 × 30-65 <italic>μ</italic> m, spherules 1-3 <italic>μ</italic> m, spherasters only found in singles in some individuals 15-20 <italic>μ</italic> m. Streptasters and microrhabds absent.</p><p><bold>Skeleton.</bold> As description of genus with addition of sporadic spherasters lodged amidst selenasters in cortex and high abundance of spherules in choanosome and cortex.</p><fig id="F6" position="float" orientation="portrait"><label>Figure 6.</label><caption><p><italic><tp:taxon-name>Placospongia melobesioides</tp:taxon-name></italic> holotype (BMNH 52.4.1.14). <bold>A</bold> Holotype with two labels <bold>B</bold> selenaster <bold>C</bold> large tylostyle (head and blunt end) <bold>D</bold> small tylostyle (head and hastate end) <bold>E</bold> spheraster <bold>F</bold> spherules.</p></caption><graphic xmlns:xlink="http://www.w3.org/1999/xlink" xlink:href="ZooKeys-298-039-g006.jpg" position="float" orientation="portrait" xlink:type="simple"/></fig></tp:treatment-sec><tp:treatment-sec sec-type="Ecology"><title>Ecology.</title><p>Depth: 0-45m. Reefs, rocky shores, reefflats, mangroves, and marine lakes.</p></tp:treatment-sec><tp:treatment-sec sec-type="Distribution"><title>Distribution.</title><p>Type locality: Borneo. Distribution from Seychelles to Micronesia (<xref ref-type="fig" rid="F9">Fig. 9</xref>, <xref ref-type="table" rid="T3">Table 3</xref>). Possibly further east to Central Pacific.</p></tp:treatment-sec><tp:treatment-sec sec-type="Remarks"><title>Remarks.</title><p>In the original description by <xref ref-type="bibr" rid="B12">Gray (1867)</xref> there is no mention of two size classes of tylostyles. I reexamined the original slide and conclude that the holotype does contain two size classes of tylostyles. The Systema Porifera indicates that the holotype has two size classes, the large 720-963-1200 × 13-14.1-19 μm and the small 350-438.8-560 × 8-9.1-10.5 μm, based on 10 measurements per spicule type (<xref ref-type="bibr" rid="B32">Rützler 2002</xref>). These measurements deviate from the holotype measurements in the present <!--PageBreak-->study that were based on 25 measurements per spicule type (670-880-1010 × 10-13-18 μm and 205-293-420 × 5-10-13 μm respectively), and also deviate from the range of sizes within the examined material of this study (<xref ref-type="table" rid="T1">Table 1</xref>). There is great variation in tylostyle length and spherasters are only sporadically present, often absent.</p></tp:treatment-sec><tp:treatment-sec><!--Section generated to contain objects referenced in tp:taxon-treatment.--><fig id="F1" position="float" orientation="portrait"><label>Figure 1.</label><caption><p><italic>In situ</italic> underwater images of <italic><tp:taxon-name>Placospongia</tp:taxon-name></italic> spp. in Indonesia, displaying natural variation in color and growth form of live specimens. <bold>A</bold> <italic><tp:taxon-name>Placospongia mixta</tp:taxon-name></italic> (by L.E. Becking) <bold>B</bold> <italic><tp:taxon-name>Placospongia carinata</tp:taxon-name></italic> (by L.E. Becking) <bold>C</bold> <italic><tp:taxon-name>Placospongia carinata</tp:taxon-name></italic> (by L.E. Becking) <bold>D</bold> <italic><tp:taxon-name>Placospongia melobesioides</tp:taxon-name></italic> (by N.J. de Voogd).</p></caption><graphic xmlns:xlink="http://www.w3.org/1999/xlink" xlink:href="ZooKeys-298-039-g001.jpg" position="float" orientation="portrait" xlink:type="simple"/></fig><fig id="F2" position="float" orientation="portrait"><label>Figure 2.</label><caption><p>Gradation of external coloration in preserved specimens. <bold>A</bold> <italic><tp:taxon-name>Placospongia mixta</tp:taxon-name></italic> RMNH POR. 4492 <bold>B</bold> <italic><tp:taxon-name>Placospongia mixta</tp:taxon-name></italic> RMNH POR. 4113 <bold>C</bold> <italic><tp:taxon-name>Placospongia carinata</tp:taxon-name></italic> RMNH POR. 4482 <bold>D</bold> <italic><tp:taxon-name>Placospongia carinata</tp:taxon-name></italic> RMNH POR. 4483 <bold>E</bold> <italic><tp:taxon-name>Placospongia mixta</tp:taxon-name></italic> RMNH POR. 3979 <bold>F</bold> <italic><tp:taxon-name>Placospongia melobesioides</tp:taxon-name></italic> RMNH POR. 4114.</p></caption><graphic xmlns:xlink="http://www.w3.org/1999/xlink" xlink:href="ZooKeys-298-039-g002.jpg" position="float" orientation="portrait" xlink:type="simple"/></fig><table-wrap id="T1" position="float" orientation="portrait"><label>Table 1.</label><caption><p>Measurements of spicules of <italic><tp:taxon-name>Placospongia carinata</tp:taxon-name></italic>, <italic><tp:taxon-name>Placospongia melobesioides</tp:taxon-name></italic>, <italic><tp:taxon-name>Placospongia mixta</tp:taxon-name></italic>, and <italic><tp:taxon-name>Placospongia santodomingoae</tp:taxon-name></italic> sp. n. Sample location, growth form, color and spicule measurements provided per specimen. Spicule dimensions are based on 25 measurements and given in the text as minimum-average-maximum. Spheraster measurements in <italic><tp:taxon-name>Placospongia melobesioides</tp:taxon-name></italic> based on less than ten measurements, due to low of abundance in specimens. &lt;br/&gt;</p></caption><table><tbody><tr><th rowspan="2" colspan="1"/><th rowspan="1" colspan="2"/><th rowspan="1" colspan="3"><bold>tylostyle blunt end</bold></th><th rowspan="1" colspan="3"><bold>tylostyle sharp end</bold></th><th rowspan="1" colspan="2"><bold>selenaster</bold></th><th rowspan="1" colspan="1"><bold>spheraster</bold></th><th rowspan="1" colspan="2"><bold>streptaster</bold></th><th rowspan="1" colspan="2"><bold>microrhabd</bold></th></tr><tr><th rowspan="1" colspan="1"><bold>growthform</bold></th><th rowspan="1" colspan="1"><bold>color live</bold></th><th rowspan="1" colspan="1"><bold>length</bold></th><th rowspan="1" colspan="1"><bold>max width</bold></th><th rowspan="1" colspan="1"><bold>head width</bold></th><th rowspan="1" colspan="1"><bold>length</bold></th><th rowspan="1" colspan="1"><bold>max width</bold></th><th rowspan="1" colspan="1"><bold>head width</bold></th><th rowspan="1" colspan="1"><bold>length</bold></th><th rowspan="1" colspan="1"><bold>width</bold></th><th rowspan="1" colspan="1"><bold>diameter</bold></th><th rowspan="1" colspan="1"><bold>total length</bold></th><th rowspan="1" colspan="1"><bold>length ray</bold></th><th rowspan="1" colspan="1"><bold>length</bold></th><th rowspan="1" colspan="1"><bold>width</bold></th></tr><tr><td rowspan="1" colspan="1"><italic><tp:taxon-name>Placospongia carinata</tp:taxon-name></italic></td><td rowspan="1" colspan="1"/><td rowspan="1" colspan="1"/><td rowspan="1" colspan="1"/><td rowspan="1" colspan="1"/><td rowspan="1" colspan="1"/><td rowspan="1" colspan="1"/><td rowspan="1" colspan="1"/><td rowspan="1" colspan="1"/><td rowspan="1" colspan="1"/><td rowspan="1" colspan="1"/><td rowspan="1" colspan="1"/><td rowspan="1" colspan="1"/><td rowspan="1" colspan="1"/><td rowspan="1" colspan="1"/><td rowspan="1" colspan="1"/></tr><tr><td rowspan="1" colspan="1">R122b-86g-BK1390 (holotype)</td><td rowspan="1" colspan="1"/><td rowspan="1" colspan="1"/><td rowspan="1" colspan="1">500-<bold>710.4</bold>-800</td><td rowspan="1" colspan="1">10-<bold>13.4</bold>-15</td><td rowspan="1" colspan="1">10-<bold>15.3</bold>-18</td><td rowspan="1" colspan="1">140-<bold>317.4</bold>-450</td><td rowspan="1" colspan="1">5-<bold>8.4</bold>-12.5</td><td rowspan="1" colspan="1">8-<bold>9.3</bold>-13</td><td rowspan="1" colspan="1">80-<bold>90</bold>-98</td><td rowspan="1" colspan="1">60-<bold>71.3</bold>-85</td><td rowspan="1" colspan="1"/><td rowspan="1" colspan="1">23-<bold>33.8</bold>-43</td><td rowspan="1" colspan="1">8-<bold>11.6</bold>-15</td><td rowspan="1" colspan="1">8-<bold>12.0</bold>-18</td><td rowspan="1" colspan="1">2.5</td></tr><tr><td rowspan="1" colspan="1">RMNH POR. 4482</td><td rowspan="1" colspan="1">branching</td><td rowspan="1" colspan="1">orange</td><td rowspan="1" colspan="1">660-<bold>726</bold>-800</td><td rowspan="1" colspan="1">10-<bold>12.3</bold>-15</td><td rowspan="1" colspan="1">10-<bold>14.5</bold>-18</td><td rowspan="1" colspan="1">180-<bold>263</bold>-410</td><td rowspan="1" colspan="1">3-<bold>5</bold>-7.5</td><td rowspan="1" colspan="1">8-<bold>7.5</bold>-8</td><td rowspan="1" colspan="1">65-<bold>71.5</bold>-75</td><td rowspan="1" colspan="1">50-<bold>58.5</bold>-65</td><td rowspan="1" colspan="1"/><td rowspan="1" colspan="1">15-<bold>34</bold>-48</td><td rowspan="1" colspan="1">10-<bold>13.0</bold>-15</td><td rowspan="1" colspan="1">8-<bold>11.7</bold>-15</td><td rowspan="1" colspan="1">2.5</td></tr><tr><td rowspan="1" colspan="1">RMNH POR. 4483</td><td rowspan="1" colspan="1">encrusting</td><td rowspan="1" colspan="1">light brown</td><td rowspan="1" colspan="1">610-<bold>703.8</bold>-800</td><td rowspan="1" colspan="1">10-<bold>13.1</bold>-15</td><td rowspan="1" colspan="1">13-<bold>14.9</bold>-18</td><td rowspan="1" colspan="1">190-<bold>286.7</bold>-470</td><td rowspan="1" colspan="1">5-<bold>6.4</bold>-10</td><td rowspan="1" colspan="1">5-<bold>8.6</bold>-13</td><td rowspan="1" colspan="1">60-<bold>80</bold>-85</td><td rowspan="1" colspan="1">60-<bold>62.9</bold>-70</td><td rowspan="1" colspan="1"/><td rowspan="1" colspan="1">20-<bold>33.7</bold>-40</td><td rowspan="1" colspan="1">10-<bold>13.2</bold>-15</td><td rowspan="1" colspan="1">8-<bold>11.9</bold>-18</td><td rowspan="1" colspan="1">2.5</td></tr><tr><td rowspan="1" colspan="1">RMNH POR. 4484</td><td rowspan="1" colspan="1">encrusting</td><td rowspan="1" colspan="1">cream</td><td rowspan="1" colspan="1">560-<bold>709.16</bold>-920</td><td rowspan="1" colspan="1">8-<bold>11.7</bold>-18</td><td rowspan="1" colspan="1">10-<bold>13.9</bold>-18</td><td rowspan="1" colspan="1">175-<bold>267.1</bold>-550</td><td rowspan="1" colspan="1">3-<bold>4.4</bold>-10</td><td rowspan="1" colspan="1">5-<bold>6.4</bold>-13</td><td rowspan="1" colspan="1">50-<bold>61.8</bold>-70</td><td rowspan="1" colspan="1">35-<bold>47.4</bold>-55</td><td rowspan="1" colspan="1"/><td rowspan="1" colspan="1">25-<bold>29.7</bold>-35</td><td rowspan="1" colspan="1">8-<bold>11.0</bold>-15</td><td rowspan="1" colspan="1">10-<bold>13.3</bold>-18</td><td rowspan="1" colspan="1">2.5</td></tr><tr><td rowspan="1" colspan="1">RMNH POR. 4485</td><td rowspan="1" colspan="1">branching</td><td rowspan="1" colspan="1">dark brown</td><td rowspan="1" colspan="1">550-<bold>761.2</bold>-930</td><td rowspan="1" colspan="1">10-<bold>14</bold>-18</td><td rowspan="1" colspan="1">13-<bold>15.5</bold>-18</td><td rowspan="1" colspan="1">210-<bold>295.2</bold>-450</td><td rowspan="1" colspan="1">3-<bold>5.6</bold>-8</td><td rowspan="1" colspan="1">5-<bold>7.6</bold>-10</td><td rowspan="1" colspan="1">28-<bold>63</bold>-73</td><td rowspan="1" colspan="1">38-<bold>50</bold>-58</td><td rowspan="1" colspan="1"/><td rowspan="1" colspan="1">20-<bold>27.6</bold>-38</td><td rowspan="1" colspan="1">5-<bold>9.0</bold>-13</td><td rowspan="1" colspan="1">5-<bold>9.4</bold>-13</td><td rowspan="1" colspan="1">&lt;2.5</td></tr><tr><td rowspan="1" colspan="1">RMNH POR. 744</td><td rowspan="1" colspan="1">encrusting</td><td rowspan="1" colspan="1">purple</td><td rowspan="1" colspan="1">450-<bold>748.6</bold>-980</td><td rowspan="1" colspan="1">8-<bold>11.1</bold>-13</td><td rowspan="1" colspan="1">10-<bold>13.2</bold>-15</td><td rowspan="1" colspan="1">195-<bold>256.8</bold>-550</td><td rowspan="1" colspan="1">5-<bold>6.2</bold>-10</td><td rowspan="1" colspan="1">5-<bold>6.7</bold>-8</td><td rowspan="1" colspan="1">60-<bold>66.3</bold>-70</td><td rowspan="1" colspan="1">50-<bold>55.6</bold>-65</td><td rowspan="1" colspan="1"/><td rowspan="1" colspan="1">25-<bold>29.9</bold>-38</td><td rowspan="1" colspan="1">10-12.918</td><td rowspan="1" colspan="1">8-<bold>10.8</bold>-13</td><td rowspan="1" colspan="1">&lt;2.5</td></tr><tr><td rowspan="1" colspan="1">RMNH POR. 754</td><td rowspan="1" colspan="1">encrusting</td><td rowspan="1" colspan="1">white</td><td rowspan="1" colspan="1">540-<bold>705.8</bold>-830</td><td rowspan="1" colspan="1">10-<bold>12.8</bold>-15</td><td rowspan="1" colspan="1">13-<bold>15.2</bold>-18</td><td rowspan="1" colspan="1">280-<bold>355.5</bold>-500</td><td rowspan="1" colspan="1">5-<bold>7.0</bold>-10</td><td rowspan="1" colspan="1">5-<bold>8.6</bold>-13</td><td rowspan="1" colspan="1">55-<bold>67.7</bold>-75</td><td rowspan="1" colspan="1">45-<bold>51.8</bold>-55</td><td rowspan="1" colspan="1"/><td rowspan="1" colspan="1">25-<bold>30.9</bold>-38</td><td rowspan="1" colspan="1">8-<bold>9.5</bold>-13</td><td rowspan="1" colspan="1">8-<bold>12.3</bold>-18</td><td rowspan="1" colspan="1">2.5</td></tr><tr><td rowspan="1" colspan="1">RMNH POR. 755</td><td rowspan="1" colspan="1">encrusting</td><td rowspan="1" colspan="1">cream</td><td rowspan="1" colspan="1">560-<bold>764.7</bold>-910</td><td rowspan="1" colspan="1">8-<bold>12.2</bold>-15</td><td rowspan="1" colspan="1">10-<bold>14.7</bold>-18</td><td rowspan="1" colspan="1">250-<bold>311.8</bold>-360</td><td rowspan="1" colspan="1">5-<bold>7.3</bold>-8</td><td rowspan="1" colspan="1">5-<bold>8.2</bold>-10</td><td rowspan="1" colspan="1">55-<bold>61.1</bold>-65</td><td rowspan="1" colspan="1">38-<bold>47.5</bold>-55</td><td rowspan="1" colspan="1"/><td rowspan="1" colspan="1">30-<bold>32.9</bold>-38</td><td rowspan="1" colspan="1">8-<bold>9.8</bold>-13</td><td rowspan="1" colspan="1">8-<bold>10.2</bold>-13</td><td rowspan="1" colspan="1">2.5</td></tr><tr><td rowspan="1" colspan="1">ZMA Por. 10727</td><td rowspan="1" colspan="1">encrusting</td><td rowspan="1" colspan="1">-</td><td rowspan="1" colspan="1">620-<bold>738.7</bold>-840</td><td rowspan="1" colspan="1">8-<bold>11</bold>-13</td><td rowspan="1" colspan="1">13-<bold>15.5</bold>-18</td><td rowspan="1" colspan="1">240-<bold>258.3</bold>-270</td><td rowspan="1" colspan="1">3-<bold>3.3</bold>-5</td><td rowspan="1" colspan="1">3-<bold>4.6</bold>-8</td><td rowspan="1" colspan="1">50-<bold>58.8</bold>-78</td><td rowspan="1" colspan="1">35-<bold>42.5</bold>-63</td><td rowspan="1" colspan="1"/><td rowspan="1" colspan="1">25-<bold>27.6</bold>-38</td><td rowspan="1" colspan="1">8-<bold>11.1</bold>-15</td><td rowspan="1" colspan="1">8-<bold>8.1</bold>-10</td><td rowspan="1" colspan="1">&lt;2.5</td></tr><tr><td rowspan="1" colspan="1">ZMA Por. 9189</td><td rowspan="1" colspan="1">branching</td><td rowspan="1" colspan="1">-</td><td rowspan="1" colspan="1">550-<bold>703.3</bold>-820</td><td rowspan="1" colspan="1">10-<bold>12.8</bold>-15</td><td rowspan="1" colspan="1">13-<bold>15</bold>-18</td><td rowspan="1" colspan="1">210-<bold>318.8</bold>-410</td><td rowspan="1" colspan="1">5-<bold>7.5</bold>-10</td><td rowspan="1" colspan="1">5-<bold>9.7</bold>-13</td><td rowspan="1" colspan="1">63-<bold>72.2</bold>-78</td><td rowspan="1" colspan="1">50-<bold>56.8</bold>-65</td><td rowspan="1" colspan="1"/><td rowspan="1" colspan="1">30-<bold>35</bold>-48</td><td rowspan="1" colspan="1">8-<bold>10.7</bold>-15</td><td rowspan="1" colspan="1">8-<bold>9.2</bold>-13</td><td rowspan="1" colspan="1">2.5</td></tr><tr><td rowspan="1" colspan="1"><italic><tp:taxon-name>Placospongia melobesioides</tp:taxon-name></italic></td><td rowspan="1" colspan="1"/><td rowspan="1" colspan="1"/><td rowspan="1" colspan="1"/><td rowspan="1" colspan="1"/><td rowspan="1" colspan="1"/><td rowspan="1" colspan="1"/><td rowspan="1" colspan="1"/><td rowspan="1" colspan="1"/><td rowspan="1" colspan="1"/><td rowspan="1" colspan="1"/><td rowspan="1" colspan="1"/><td rowspan="1" colspan="1"/><td rowspan="1" colspan="1"/><td rowspan="1" colspan="1"/><td rowspan="1" colspan="1"/></tr><tr><td rowspan="1" colspan="1">BMNH52.4.1.14 (holotype)</td><td rowspan="1" colspan="1">branching</td><td rowspan="1" colspan="1">dark brown</td><td rowspan="1" colspan="1">670-<bold>879.6</bold>-1010</td><td rowspan="1" colspan="1">10-<bold>13.2</bold>-18</td><td rowspan="1" colspan="1">10-<bold>16.3</bold>-20</td><td rowspan="1" colspan="1">205-<bold>293.4</bold>-420</td><td rowspan="1" colspan="1">5-<bold>9.9</bold>-13</td><td rowspan="1" colspan="1">5-<bold>9.9</bold>-13</td><td rowspan="1" colspan="1">58-<bold>63.1</bold>-68</td><td rowspan="1" colspan="1">45-<bold>51.7</bold>-68</td><td rowspan="1" colspan="1">15-<bold>16.8</bold>-18</td><td rowspan="1" colspan="1"/><td rowspan="1" colspan="1"/><td rowspan="1" colspan="1"/><td rowspan="1" colspan="1"/></tr><tr><td rowspan="1" colspan="1">RMNH POR. 4495</td><td rowspan="1" colspan="1">encrusting</td><td rowspan="1" colspan="1">dark brown</td><td rowspan="1" colspan="1">480-<bold>717.6</bold>-1040</td><td rowspan="1" colspan="1">5-<bold>9.5</bold>-15</td><td rowspan="1" colspan="1">8-<bold>10.3</bold>-15</td><td rowspan="1" colspan="1">190-<bold>297.6</bold>-370</td><td rowspan="1" colspan="1">3-<bold>5.8</bold>-8</td><td rowspan="1" colspan="1">3-<bold>6.1</bold>-8</td><td rowspan="1" colspan="1">45-<bold>56.6</bold>-70</td><td rowspan="1" colspan="1">30-<bold>41.6</bold>-50</td><td rowspan="1" colspan="1"/><td rowspan="1" colspan="1"/><td rowspan="1" colspan="1"/><td rowspan="1" colspan="1"/><td rowspan="1" colspan="1"/></tr><tr><td rowspan="1" colspan="1">RMNH POR. 4496</td><td rowspan="1" colspan="1">branching</td><td rowspan="1" colspan="1">dark brown</td><td rowspan="1" colspan="1">580-<bold>778.4</bold>-900</td><td rowspan="1" colspan="1">8-<bold>11.7</bold>-15</td><td rowspan="1" colspan="1">10-<bold>14.1</bold>-18</td><td rowspan="1" colspan="1">230-<bold>272.8</bold>-400</td><td rowspan="1" colspan="1">5-<bold>7.4</bold>-10</td><td rowspan="1" colspan="1">8-<bold>9.1</bold>-10</td><td rowspan="1" colspan="1">45-<bold>60</bold>-75</td><td rowspan="1" colspan="1">35-<bold>45</bold>-63</td><td rowspan="1" colspan="1"/><td rowspan="1" colspan="1"/><td rowspan="1" colspan="1"/><td rowspan="1" colspan="1"/><td rowspan="1" colspan="1"/></tr><tr><td rowspan="1" colspan="1">RMNH POR. 4497</td><td rowspan="1" colspan="1">branching</td><td rowspan="1" colspan="1">dark brown</td><td rowspan="1" colspan="1">620-<bold>745.2</bold>-860</td><td rowspan="1" colspan="1">10-<bold>12.2</bold>-15</td><td rowspan="1" colspan="1">13-<bold>14.8</bold>-18</td><td rowspan="1" colspan="1">250-<bold>320.8</bold>-450</td><td rowspan="1" colspan="1">5-<bold>8.8</bold>-10</td><td rowspan="1" colspan="1">5-<bold>9.4</bold>-13</td><td rowspan="1" colspan="1">63-<bold>70.8</bold>-83</td><td rowspan="1" colspan="1">45-<bold>59.6</bold>-65</td><td rowspan="1" colspan="1"/><td rowspan="1" colspan="1"/><td rowspan="1" colspan="1"/><td rowspan="1" colspan="1"/><td rowspan="1" colspan="1"/></tr><tr><td rowspan="1" colspan="1">RMNH POR. 3935</td><td rowspan="1" colspan="1">encrusting</td><td rowspan="1" colspan="1">dark brown</td><td rowspan="1" colspan="1">460-<bold>660.9</bold>-760</td><td rowspan="1" colspan="1">10-<bold>11.6</bold>-15</td><td rowspan="1" colspan="1">10-<bold>13.7</bold>-18</td><td rowspan="1" colspan="1">210-<bold>325.8</bold>-450</td><td rowspan="1" colspan="1">3-<bold>7.4</bold>-13</td><td rowspan="1" colspan="1">3-<bold>8.3</bold>-13</td><td rowspan="1" colspan="1">45-<bold>63.9</bold>-70</td><td rowspan="1" colspan="1">38-<bold>51.3</bold>-60</td><td rowspan="1" colspan="1">15-20</td><td rowspan="1" colspan="1"/><td rowspan="1" colspan="1"/><td rowspan="1" colspan="1"/><td rowspan="1" colspan="1"/></tr><tr><td rowspan="1" colspan="1">RMNH POR. 3166</td><td rowspan="1" colspan="1">encrusting</td><td rowspan="1" colspan="1">dark brown</td><td rowspan="1" colspan="1">460-<bold>704.8</bold>-810</td><td rowspan="1" colspan="1">8-<bold>11.4</bold>-13</td><td rowspan="1" colspan="1">10-<bold>13.2</bold>-15</td><td rowspan="1" colspan="1">200-<bold>288</bold>-470</td><td rowspan="1" colspan="1">3-<bold>9.5</bold>-13</td><td rowspan="1" colspan="1">5-<bold>10.8</bold>-15</td><td rowspan="1" colspan="1">60-<bold>63.6</bold>-70</td><td rowspan="1" colspan="1">50-<bold>50.2</bold>-55</td><td rowspan="1" colspan="1"/><td rowspan="1" colspan="1"/><td rowspan="1" colspan="1"/><td rowspan="1" colspan="1"/><td rowspan="1" colspan="1"/></tr><tr><td rowspan="1" colspan="1">RMNH POR. 3976</td><td rowspan="1" colspan="1">branching</td><td rowspan="1" colspan="1">dark brown</td><td rowspan="1" colspan="1">600-<bold>793.6</bold>-910</td><td rowspan="1" colspan="1">10-<bold>12</bold>-15</td><td rowspan="1" colspan="1">13-<bold>14</bold>-18</td><td rowspan="1" colspan="1">190-<bold>321.2</bold>-450</td><td rowspan="1" colspan="1">5-<bold>8.5</bold>-13</td><td rowspan="1" colspan="1">5-<bold>9.6</bold>-13</td><td rowspan="1" colspan="1">48-<bold>66.8</bold>-75</td><td rowspan="1" colspan="1">48-<bold>55.2</bold>-65</td><td rowspan="1" colspan="1"/><td rowspan="1" colspan="1"/><td rowspan="1" colspan="1"/><td rowspan="1" colspan="1"/><td rowspan="1" colspan="1"/></tr><tr><td rowspan="1" colspan="1">RMNH POR. 3977</td><td rowspan="1" colspan="1">branching</td><td rowspan="1" colspan="1">brown</td><td rowspan="1" colspan="1">510-<bold>683.6</bold>-780</td><td rowspan="1" colspan="1">10-<bold>11.5</bold>-13</td><td rowspan="1" colspan="1">13-<bold>13.9</bold>-15</td><td rowspan="1" colspan="1">200-<bold>326</bold>-450</td><td rowspan="1" colspan="1">5-<bold>7.5</bold>-10</td><td rowspan="1" colspan="1">8-<bold>9.5</bold>-13</td><td rowspan="1" colspan="1">58-<bold>63.3</bold>-68</td><td rowspan="1" colspan="1">40-<bold>46</bold>-53</td><td rowspan="1" colspan="1"/><td rowspan="1" colspan="1"/><td rowspan="1" colspan="1"/><td rowspan="1" colspan="1"/><td rowspan="1" colspan="1"/></tr><tr><td rowspan="1" colspan="1">RMNH POR. 758</td><td rowspan="1" colspan="1">branching</td><td rowspan="1" colspan="1">purple</td><td rowspan="1" colspan="1">630-<bold>853.2</bold>-1020</td><td rowspan="1" colspan="1">10-<bold>13.3</bold>-15</td><td rowspan="1" colspan="1">13-<bold>15.8</bold>-18</td><td rowspan="1" colspan="1">210-<bold>253.2</bold>-310</td><td rowspan="1" colspan="1">5-<bold>9.5</bold>-13</td><td rowspan="1" colspan="1">8-<bold>11.8</bold>-15</td><td rowspan="1" colspan="1">50-<bold>55.2</bold>-62.5</td><td rowspan="1" colspan="1">35-<bold>42.3</bold>-50</td><td rowspan="1" colspan="1">15</td><td rowspan="1" colspan="1"/><td rowspan="1" colspan="1"/><td rowspan="1" colspan="1"/><td rowspan="1" colspan="1"/></tr><tr><td rowspan="1" colspan="1">RMNH POR. 757</td><td rowspan="1" colspan="1">branching</td><td rowspan="1" colspan="1">white</td><td rowspan="1" colspan="1">550-<bold>829.2</bold>-960</td><td rowspan="1" colspan="1">10-<bold>13.3</bold>-16</td><td rowspan="1" colspan="1">13-<bold>15.8</bold>-18</td><td rowspan="1" colspan="1">260-<bold>302.1</bold>-370</td><td rowspan="1" colspan="1">8-<bold>9.6</bold>-13</td><td rowspan="1" colspan="1">10-<bold>11.2</bold>-15</td><td rowspan="1" colspan="1">55-<bold>60.4</bold>-65</td><td rowspan="1" colspan="1">43-<bold>48.0</bold>-53</td><td rowspan="1" colspan="1"/><td rowspan="1" colspan="1"/><td rowspan="1" colspan="1"/><td rowspan="1" colspan="1"/><td rowspan="1" colspan="1"/></tr><tr><td rowspan="1" colspan="1">RMNH POR. 2464</td><td rowspan="1" colspan="1">branching</td><td rowspan="1" colspan="1">-</td><td rowspan="1" colspan="1">710-<bold>933.4</bold>-1080</td><td rowspan="1" colspan="1">12.5-<bold>15</bold>-17.5</td><td rowspan="1" colspan="1">13-<bold>15.7</bold>-20</td><td rowspan="1" colspan="1">240-<bold>326.7</bold>-330</td><td rowspan="1" colspan="1">5-<bold>9.2</bold>-13</td><td rowspan="1" colspan="1">5-<bold>10.8</bold>-15</td><td rowspan="1" colspan="1">67.5-<bold>81</bold>-87.5</td><td rowspan="1" colspan="1">60-<bold>72.5</bold>-85</td><td rowspan="1" colspan="1"/><td rowspan="1" colspan="1"/><td rowspan="1" colspan="1"/><td rowspan="1" colspan="1"/><td rowspan="1" colspan="1"/></tr><tr><td rowspan="1" colspan="1">ZMA Por. 10459</td><td rowspan="1" colspan="1">branching</td><td rowspan="1" colspan="1">brown</td><td rowspan="1" colspan="1">520-<bold>670.8</bold>-820</td><td rowspan="1" colspan="1">7.5-<bold>11.4</bold>-12.5</td><td rowspan="1" colspan="1">10-<bold>13.4</bold>-17.5</td><td rowspan="1" colspan="1">310-<bold>362.5</bold>-430</td><td rowspan="1" colspan="1">5-<bold>8.8</bold>-10</td><td rowspan="1" colspan="1">5-<bold>10.1</bold>-13</td><td rowspan="1" colspan="1">62.5-<bold>68.9</bold>-72.5</td><td rowspan="1" colspan="1">50-<bold>55.5</bold>-65</td><td rowspan="1" colspan="1"/><td rowspan="1" colspan="1"/><td rowspan="1" colspan="1"/><td rowspan="1" colspan="1"/><td rowspan="1" colspan="1"/></tr><tr><td rowspan="1" colspan="1"><italic><tp:taxon-name>Placospongia mixta</tp:taxon-name></italic></td><td rowspan="1" colspan="1"/><td rowspan="1" colspan="1"/><td rowspan="1" colspan="1"/><td rowspan="1" colspan="1"/><td rowspan="1" colspan="1"/><td rowspan="1" colspan="1"/><td rowspan="1" colspan="1"/><td rowspan="1" colspan="1"/><td rowspan="1" colspan="1"/><td rowspan="1" colspan="1"/><td rowspan="1" colspan="1"/><td rowspan="1" colspan="1"/><td rowspan="1" colspan="1"/><td rowspan="1" colspan="1"/><td rowspan="1" colspan="1"/></tr><tr><td rowspan="1" colspan="1">ZMB3204 (holotype)</td><td rowspan="1" colspan="1">encrusting</td><td rowspan="1" colspan="1">-</td><td rowspan="1" colspan="1">355-<bold>672.4</bold>-940</td><td rowspan="1" colspan="1">8-<bold>12.1</bold>-18</td><td rowspan="1" colspan="1">8-<bold>15.6</bold>-20</td><td rowspan="1" colspan="1">165-<bold>226.4</bold>-275</td><td rowspan="1" colspan="1">3-<bold>6.1</bold>-8</td><td rowspan="1" colspan="1">3-<bold>7.8</bold>-10</td><td rowspan="1" colspan="1">55-<bold>69.8</bold>-75</td><td rowspan="1" colspan="1">43-<bold>55.4</bold>-73</td><td rowspan="1" colspan="1">20-<bold>25</bold>-30</td><td rowspan="1" colspan="1">15-<bold>23.9</bold>-33</td><td rowspan="1" colspan="1">3-<bold>7.6</bold>-13</td><td rowspan="1" colspan="1">5-<bold>7.1</bold>-10</td><td rowspan="1" colspan="1">&lt;2.5</td></tr><tr><td rowspan="1" colspan="1">RMNH POR. 4112</td><td rowspan="1" colspan="1">encrusting</td><td rowspan="1" colspan="1">red</td><td rowspan="1" colspan="1">480-<bold>870</bold>-1040</td><td rowspan="1" colspan="1">10-<bold>12.7</bold>-15</td><td rowspan="1" colspan="1">13-<bold>15.8</bold>-28</td><td rowspan="1" colspan="1">210-<bold>288</bold>-410</td><td rowspan="1" colspan="1">5-<bold>6.2</bold>-10</td><td rowspan="1" colspan="1">5-<bold>7.2</bold>-10</td><td rowspan="1" colspan="1">50-<bold>66.6</bold>-75</td><td rowspan="1" colspan="1">38-<bold>50.7</bold>-58</td><td rowspan="1" colspan="1">18-<bold>20.2</bold>-25</td><td rowspan="1" colspan="1">18-<bold>23.7</bold>-35</td><td rowspan="1" colspan="1">5-<bold>6.4</bold>-10</td><td rowspan="1" colspan="1">5-<bold>6.4</bold>-10</td><td rowspan="1" colspan="1">&lt;2.5</td></tr><tr><td rowspan="1" colspan="1">RMNH POR. 4113</td><td rowspan="1" colspan="1">encrusting</td><td rowspan="1" colspan="1">cream</td><td rowspan="1" colspan="1">550-<bold>817.6</bold>-1030</td><td rowspan="1" colspan="1">10-<bold>13.1</bold>-15</td><td rowspan="1" colspan="1">13-<bold>15.6</bold>-18</td><td rowspan="1" colspan="1">160-<bold>260</bold>-350</td><td rowspan="1" colspan="1">5-<bold>7.3</bold>-10</td><td rowspan="1" colspan="1">5-<bold>8.2</bold>-12.5</td><td rowspan="1" colspan="1">62.5-<bold>66</bold>-70</td><td rowspan="1" colspan="1">45-<bold>53</bold>-57.5</td><td rowspan="1" colspan="1">20-<bold>22.1</bold>-25</td><td rowspan="1" colspan="1">20-<bold>24.8</bold>-30</td><td rowspan="1" colspan="1">5-<bold>5.7</bold>-8</td><td rowspan="1" colspan="1">5-<bold>7.5</bold>-10</td><td rowspan="1" colspan="1">2,5</td></tr><tr><td rowspan="1" colspan="1">RMNH POR. 742</td><td rowspan="1" colspan="1">branching</td><td rowspan="1" colspan="1">red</td><td rowspan="1" colspan="1">550-<bold>759.2</bold>-850</td><td rowspan="1" colspan="1">10-<bold>11.9</bold>-15</td><td rowspan="1" colspan="1">10-<bold>14.9</bold>-20</td><td rowspan="1" colspan="1">120-<bold>230</bold>-380</td><td rowspan="1" colspan="1">3-<bold>5.9</bold>-10</td><td rowspan="1" colspan="1">3-<bold>7.6</bold>-10</td><td rowspan="1" colspan="1">50-<bold>65.4</bold>-73</td><td rowspan="1" colspan="1">33-<bold>46.5</bold>-56</td><td rowspan="1" colspan="1">22-<bold>23.4</bold>-25</td><td rowspan="1" colspan="1">15-<bold>22.2</bold>-35</td><td rowspan="1" colspan="1">2-<bold>5.7</bold>-8</td><td rowspan="1" colspan="1">5-<bold>7.4</bold>-10</td><td rowspan="1" colspan="1">&lt;2.5</td></tr><tr><td rowspan="1" colspan="1">RMNH POR. 4489</td><td rowspan="1" colspan="1">encrusting</td><td rowspan="1" colspan="1">cream</td><td rowspan="1" colspan="1">630-<bold>886.6</bold>-1010</td><td rowspan="1" colspan="1">10-<bold>12.9</bold>-15</td><td rowspan="1" colspan="1">13-<bold>15.4</bold>-19</td><td rowspan="1" colspan="1">175-<bold>221.5</bold>-320</td><td rowspan="1" colspan="1">3-<bold>3.9</bold>-8</td><td rowspan="1" colspan="1">2-<bold>7.2</bold>-10</td><td rowspan="1" colspan="1">60-<bold>68</bold>-75</td><td rowspan="1" colspan="1">43-<bold>50.8</bold>-58</td><td rowspan="1" colspan="1">18-<bold>20.6</bold>-25</td><td rowspan="1" colspan="1">20-<bold>26.1</bold>-35</td><td rowspan="1" colspan="1">8-<bold>10.8</bold>-15</td><td rowspan="1" colspan="1">8-<bold>8.5</bold>-10</td><td rowspan="1" colspan="1">&lt;2.5</td></tr><tr><td rowspan="1" colspan="1">RMNH POR. 4490</td><td rowspan="1" colspan="1">encrusting</td><td rowspan="1" colspan="1">cream</td><td rowspan="1" colspan="1">510-<bold>727.6</bold>-970</td><td rowspan="1" colspan="1">8-13.120</td><td rowspan="1" colspan="1">13-<bold>16.3</bold>-23</td><td rowspan="1" colspan="1">150-<bold>240</bold>-310</td><td rowspan="1" colspan="1">3-<bold>5.3</bold>-8</td><td rowspan="1" colspan="1">2-<bold>6.4</bold>-8</td><td rowspan="1" colspan="1">55-<bold>70.4</bold>-83</td><td rowspan="1" colspan="1">40-<bold>53.3</bold>-65</td><td rowspan="1" colspan="1">13-<bold>20.5</bold>-25</td><td rowspan="1" colspan="1">15-<bold>21.7</bold>-30</td><td rowspan="1" colspan="1">5-<bold>6.4</bold>-13</td><td rowspan="1" colspan="1">8-<bold>9.2</bold>-13</td><td rowspan="1" colspan="1">&lt;2.5</td></tr><tr><td rowspan="1" colspan="1">RMNH POR. 4491</td><td rowspan="1" colspan="1">encrusting</td><td rowspan="1" colspan="1">brown</td><td rowspan="1" colspan="1">780-<bold>1001.4</bold>-1200</td><td rowspan="1" colspan="1">10-<bold>14.8</bold>-18</td><td rowspan="1" colspan="1">15-<bold>17.5</bold>-20</td><td rowspan="1" colspan="1">240-<bold>284</bold>-350</td><td rowspan="1" colspan="1">5-<bold>6.3</bold>-8</td><td rowspan="1" colspan="1">5-<bold>8.3</bold>-10</td><td rowspan="1" colspan="1">60-<bold>71</bold>-75</td><td rowspan="1" colspan="1">48-<bold>57.5</bold>-63</td><td rowspan="1" colspan="1">18-<bold>23</bold>-25</td><td rowspan="1" colspan="1">20-<bold>27.3</bold>-35</td><td rowspan="1" colspan="1">5-<bold>7</bold>-10</td><td rowspan="1" colspan="1">5-<bold>6.3</bold>-8</td><td rowspan="1" colspan="1">2,5</td></tr><tr><td rowspan="1" colspan="1">RMNH POR. 4492</td><td rowspan="1" colspan="1">encrusting</td><td rowspan="1" colspan="1">white</td><td rowspan="1" colspan="1">610-<bold>995.8</bold>-1250</td><td rowspan="1" colspan="1">10-<bold>16</bold>-20</td><td rowspan="1" colspan="1">13-<bold>19</bold>-25</td><td rowspan="1" colspan="1">260-<bold>274</bold>-290</td><td rowspan="1" colspan="1">8-<bold>9</bold>-10</td><td rowspan="1" colspan="1">8-<bold>9</bold>-10</td><td rowspan="1" colspan="1">58-<bold>71</bold>-78</td><td rowspan="1" colspan="1">45-<bold>54.6</bold>-70</td><td rowspan="1" colspan="1">15-<bold>20.2</bold>-25</td><td rowspan="1" colspan="1">18-<bold>24.8</bold>-33</td><td rowspan="1" colspan="1">10-<bold>11.2</bold>-15</td><td rowspan="1" colspan="1">5-<bold>8.6</bold>-18</td><td rowspan="1" colspan="1">&lt;2.5</td></tr><tr><td rowspan="1" colspan="1">RMNH POR. 3158</td><td rowspan="1" colspan="1">encrusting</td><td rowspan="1" colspan="1">cream</td><td rowspan="1" colspan="1">550-<bold>990</bold>-1210</td><td rowspan="1" colspan="1">13-<bold>16.9</bold>-20</td><td rowspan="1" colspan="1">13-<bold>17.5</bold>-20</td><td rowspan="1" colspan="1">130-<bold>267.8</bold>-400</td><td rowspan="1" colspan="1">5-<bold>8.8</bold>-15</td><td rowspan="1" colspan="1">8-<bold>9</bold>-10</td><td rowspan="1" colspan="1">65-<bold>71</bold>-75</td><td rowspan="1" colspan="1">50-<bold>56.5</bold>-63</td><td rowspan="1" colspan="1">23-<bold>23.8</bold>-25</td><td rowspan="1" colspan="1">23-<bold>28.4</bold>-35</td><td rowspan="1" colspan="1">5-<bold>8.7</bold>-13</td><td rowspan="1" colspan="1">5-<bold>6.6</bold>-8</td><td rowspan="1" colspan="1">&lt;2.5</td></tr><tr><td rowspan="1" colspan="1">RMNH POR. 745</td><td rowspan="1" colspan="1">encrusting</td><td rowspan="1" colspan="1">red</td><td rowspan="1" colspan="1">760-<bold>914.1</bold>-1030</td><td rowspan="1" colspan="1">13-<bold>17</bold>-23</td><td rowspan="1" colspan="1">10-<bold>18</bold>-25</td><td rowspan="1" colspan="1">250-<bold>366.6</bold>-480</td><td rowspan="1" colspan="1">3-<bold>8</bold>-13</td><td rowspan="1" colspan="1">3-<bold>9</bold>-13</td><td rowspan="1" colspan="1">45-<bold>73.6</bold>-80</td><td rowspan="1" colspan="1">45-<bold>60</bold>-70</td><td rowspan="1" colspan="1">20-<bold>23.9</bold>-25</td><td rowspan="1" colspan="1">20-<bold>23.7</bold>-30</td><td rowspan="1" colspan="1">3-<bold>6.4</bold>-9</td><td rowspan="1" colspan="1">5-<bold>7.5</bold>-10</td><td rowspan="1" colspan="1">&lt;2.5</td></tr><tr><td rowspan="1" colspan="1">RMNH POR. 4493</td><td rowspan="1" colspan="1">encrusting</td><td rowspan="1" colspan="1">brown</td><td rowspan="1" colspan="1">460-<bold>761.6</bold>-1070</td><td rowspan="1" colspan="1">10-<bold>14.6</bold>-23</td><td rowspan="1" colspan="1">13-<bold>17.38</bold>-25</td><td rowspan="1" colspan="1">220-<bold>323.6</bold>-430</td><td rowspan="1" colspan="1">8-<bold>9.1</bold>-13</td><td rowspan="1" colspan="1">10-<bold>11.3</bold>-15</td><td rowspan="1" colspan="1">73-<bold>80.3</bold>-85</td><td rowspan="1" colspan="1">53-<bold>65.3</bold>-73</td><td rowspan="1" colspan="1">20-<bold>26.5</bold>-30</td><td rowspan="1" colspan="1">18-<bold>23.4</bold>-30</td><td rowspan="1" colspan="1">15-<bold>8.1</bold>-10</td><td rowspan="1" colspan="1">8-<bold>8.7</bold>-13</td><td rowspan="1" colspan="1">&lt;2.5</td></tr><tr><td rowspan="1" colspan="1">RMNH POR. 4494</td><td rowspan="1" colspan="1">encrusting</td><td rowspan="1" colspan="1">brown</td><td rowspan="1" colspan="1">540-<bold>758</bold>-900</td><td rowspan="1" colspan="1">10-<bold>12.2</bold>-18</td><td rowspan="1" colspan="1">10-<bold>13.8</bold>-20</td><td rowspan="1" colspan="1">180-<bold>216.9</bold>-350</td><td rowspan="1" colspan="1">3-<bold>3.3</bold>-5</td><td rowspan="1" colspan="1">4-<bold>4.4</bold>-8</td><td rowspan="1" colspan="1">50-<bold>59.1</bold>-68</td><td rowspan="1" colspan="1">35-<bold>42.3</bold>-58</td><td rowspan="1" colspan="1">15-<bold>20.9</bold>-28</td><td rowspan="1" colspan="1">23-<bold>26.9</bold>-30</td><td rowspan="1" colspan="1">8-<bold>10.4</bold>-13</td><td rowspan="1" colspan="1">8-<bold>8.5</bold>-10</td><td rowspan="1" colspan="1">&lt;2.5</td></tr><tr><td rowspan="1" colspan="1"><italic><tp:taxon-name>Placospongia santodomingoae</tp:taxon-name></italic> sp.n.</td><td rowspan="1" colspan="1"/><td rowspan="1" colspan="1"/><td rowspan="1" colspan="1"/><td rowspan="1" colspan="1"/><td rowspan="1" colspan="1"/><td rowspan="1" colspan="1"/><td rowspan="1" colspan="1"/><td rowspan="1" colspan="1"/><td rowspan="1" colspan="1"/><td rowspan="1" colspan="1"/><td rowspan="1" colspan="1"/><td rowspan="1" colspan="1"/><td rowspan="1" colspan="1"/><td rowspan="1" colspan="1"/><td rowspan="1" colspan="1"/></tr><tr><td rowspan="1" colspan="1">RMNH POR. 4486 (holotype)</td><td rowspan="1" colspan="1">branching</td><td rowspan="1" colspan="1">brown</td><td rowspan="1" colspan="1">430-<bold>605.6</bold>-660</td><td rowspan="1" colspan="1">13-<bold>15.5</bold>-20</td><td rowspan="1" colspan="1">13-<bold>18.1</bold>-23</td><td rowspan="1" colspan="1">240-<bold>261.3</bold>-290</td><td rowspan="1" colspan="1">5-<bold>7.2</bold>-8</td><td rowspan="1" colspan="1">5-<bold>8.8</bold>-10</td><td rowspan="1" colspan="1">80-<bold>84.8</bold>-90</td><td rowspan="1" colspan="1">60-<bold>67.3</bold>-75</td><td rowspan="1" colspan="1"/><td rowspan="1" colspan="1"/><td rowspan="1" colspan="1"/><td rowspan="1" colspan="1">8-<bold>12.3</bold>-18</td><td rowspan="1" colspan="1">2.5-<bold>2.7</bold>-3.5</td></tr><tr><td rowspan="1" colspan="1">RMNH POR. 4487</td><td rowspan="1" colspan="1">branching</td><td rowspan="1" colspan="1">orange</td><td rowspan="1" colspan="1">530-<bold>652.4</bold>-740</td><td rowspan="1" colspan="1">13-<bold>16</bold>-20</td><td rowspan="1" colspan="1">15-<bold>18.0</bold>-23</td><td rowspan="1" colspan="1">220-<bold>274.7</bold>-310</td><td rowspan="1" colspan="1">5-<bold>8.2</bold>-13</td><td rowspan="1" colspan="1">8-<bold>9.5</bold>-15</td><td rowspan="1" colspan="1">63-<bold>82.9</bold>-93</td><td rowspan="1" colspan="1">60-<bold>66.3</bold>-73</td><td rowspan="1" colspan="1"/><td rowspan="1" colspan="1"/><td rowspan="1" colspan="1"/><td rowspan="1" colspan="1">5-<bold>10.5</bold>-20</td><td rowspan="1" colspan="1">2.5-<bold>2.6</bold>-3.5</td></tr><tr><td rowspan="1" colspan="1">RMNH POR. 4488</td><td rowspan="1" colspan="1">branching</td><td rowspan="1" colspan="1">orange</td><td rowspan="1" colspan="1">480-<bold>633.2</bold>-760</td><td rowspan="1" colspan="1">15-<bold>17.2</bold>-20</td><td rowspan="1" colspan="1">18-<bold>19.6</bold>-23</td><td rowspan="1" colspan="1">190-<bold>273.2</bold>-380</td><td rowspan="1" colspan="1">5-<bold>7.9</bold>-10</td><td rowspan="1" colspan="1">8-<bold>10.3</bold>-13</td><td rowspan="1" colspan="1">80-<bold>87</bold>-93</td><td rowspan="1" colspan="1">58-<bold>69</bold>-75</td><td rowspan="1" colspan="1"/><td rowspan="1" colspan="1"/><td rowspan="1" colspan="1"/><td rowspan="1" colspan="1">8-<bold>13.5</bold>-18</td><td rowspan="1" colspan="1">2.5-<bold>2.9</bold>-3.5</td></tr></tbody></table></table-wrap><fig id="F9" position="float" orientation="portrait"><label>Figure 9.</label><caption><p>Distribution of <italic><tp:taxon-name>Placospongia</tp:taxon-name></italic> spp. in the Indo-West Pacific. Location of symbols is approximate.</p></caption><graphic xmlns:xlink="http://www.w3.org/1999/xlink" xlink:href="ZooKeys-298-039-g009.jpg" position="float" orientation="portrait" xlink:type="simple"/></fig></tp:treatment-sec><ref-list><ref id="B12"><mixed-citation xmlns:xlink="http://www.w3.org/1999/xlink" xlink:type="simple"><person-group><name name-style="western"><surname>Gray</surname><given-names>JE</given-names></name></person-group> (<year>1867</year>) <article-title>On <italic>Placospongia</italic>, a new generic form of Spongiadae in the British Museum.</article-title><source>Proceedings of the Zoological Society of London</source><volume>1867</volume> (<issue>1</issue>): <fpage>127</fpage>-<lpage>129</lpage>.</mixed-citation></ref><ref id="B32"><mixed-citation xmlns:xlink="http://www.w3.org/1999/xlink" xlink:type="simple"><person-group><name name-style="western"><surname>Rützler</surname><given-names>K</given-names></name></person-group> (<year>2002</year>) <source>Family Placospongiidae Gray, 1867. In: Hooper JNA, van Soest RW M (Ed.) Systema Porifera. A guide to the classification of sponges. 1 (Kluwer Academic/ Plenum Publishers: New York, Boston, Dordrecht, London, Moscow), Pp. 196–200.</source>doi: <ext-link ext-link-type="uri" xlink:href="http://dx.doi.org/10.1007/978-1-4615-0747-5_21" xlink:type="simple">10.1007/978-1-4615-0747-5_21</ext-link></mixed-citation></ref></ref-list></tp:taxon-treatment>
