# Supplementary material for: Revision of the genus Placospongia (Porifera, Demospongiae, Hadromerida, Placospongiidae) in the Indo-West Pacific
Source: Zookeys. 2013 May 13;(298):39–76. doi: 10.3897/zookeys.298.1913 (PMC3689107; doi:10.3897/zookeys.298.1913)
Supplement: XML Treatment for Placospongia mixta [file zookeys.298.1913-treatment5.xml]

<!DOCTYPE tp:taxon-treatment
  PUBLIC "-//TaxonX//DTD Taxonomic Treatment Publishing DTD v0 20100105//EN" "tax-treatment-NSO.dtd">
<tp:taxon-treatment xmlns:tp="http://www.plazi.org/taxpub"><tp:treatment-meta><mixed-citation publication-type="journal"><person-group><name><surname>Becking</surname><given-names>Leontine E.</given-names></name></person-group><article-title>Revision of the genus 
                    <italic>Placospongia</italic> (Porifera, Demospongiae, Hadromerida, Placospongiidae) in the Indo-West Pacific</article-title><source>Zookeys</source><day>13</day><month>5</month><year>2013</year><volume>2013</volume><issue>298</issue><fpage>39</fpage><lpage>76</lpage><pub-id pub-id-type="doi">10.3897/zookeys.298.1913</pub-id></mixed-citation></tp:treatment-meta><tp:nomenclature><tp:taxon-name>
                            <tp:taxon-name-part taxon-name-part-type="genus">Placospongia</tp:taxon-name-part>
                            <tp:taxon-name-part taxon-name-part-type="species">mixta</tp:taxon-name-part>
                        <object-id xmlns:xlink="http://www.w3.org/1999/xlink" xlink:type="simple">http://species-id.net/wiki/Placospongia_mixta</object-id>
								</tp:taxon-name><tp:taxon-authority>Thiele 1900</tp:taxon-authority><xref ref-type="fig" rid="F7">Figure 7</xref><tp:nomenclature-citation-list><tp:nomenclature-citation><tp:taxon-name>Placospongia mixta</tp:taxon-name><comment> Thiele, 1900: Plate III, fig. 25.</comment></tp:nomenclature-citation></tp:nomenclature-citation-list></tp:nomenclature><tp:treatment-sec sec-type="Material examined"><title>Material examined.</title><p><bold>Holotype</bold>. ZMB 3204, Indonesia, Moluccas, Ternate.</p><p><bold>Vosmaerand &amp; Vernhout (1902), Siboga expedition</bold>: RMNH POR. 753, RMNH POR. 751, RMNH POR. 745, RMNH POR. 742. <bold>Other material:</bold> RMNH POR. 4494, RMNH POR. 4493, RMNH, POR. 4492, RMNH POR. 4491, RMNH POR. 4490, RMNH POR. 4489, RMNH POR. 4113, RMNH POR. 4112, RMNH, POR. 3979, RMNH POR. 3975, RMNH POR. 3974, RMNH POR. 3973, RMNH POR. 3972, RMNH POR. 3971, RMNH POR. 3970, RMNH POR. 3969, RMNH POR. 3968, RMNH POR. 3967, RMNH POR. 3966, RMNH POR. 3965, RMNH <!--PageBreak-->POR. 3964, RMNH POR. 3963, RMNH POR. 3962, RMNH POR. 3961, RMNH POR. 3960, RMNH POR. 3959, RMNH, POR. 3163, RMNH POR. 3158, RMNH POR. 3157, RMNH POR. 3155, RMNH POR. 3148, ZMA Por. 10495, ZMA Por. 896 (See <xref ref-type="table" rid="T4">Table 4</xref> for full details per specimen)</p><table-wrap id="T4" position="float" orientation="portrait"><label>Table 4.</label><caption><p>Location details of reviewed specimens of <italic><tp:taxon-name>Placospongia mixta</tp:taxon-name></italic>.&lt;br/&gt;</p></caption><table><tbody><tr><th rowspan="1" colspan="1"><bold>registration number</bold></th><th rowspan="1" colspan="1"><bold>fieldcode</bold></th><th rowspan="1" colspan="1"><bold>country</bold></th><th rowspan="1" colspan="1"><bold>province</bold></th><th rowspan="1" colspan="1"><bold>region</bold></th><th rowspan="1" colspan="1"><bold>island</bold></th><th rowspan="1" colspan="1"><bold>locality</bold></th><th rowspan="1" colspan="1"><bold>habitat</bold></th><th rowspan="1" colspan="1"><bold>latitude</bold></th><th rowspan="1" colspan="1"><bold>longitude</bold></th><th rowspan="1" colspan="1"><bold>depth</bold></th><th rowspan="1" colspan="1"><bold>date</bold></th><th rowspan="1" colspan="1"><bold>collector</bold></th></tr><tr><td rowspan="1" colspan="1">RMNH POR. 753</td><td rowspan="1" colspan="1">#311</td><td rowspan="1" colspan="1">Indonesia</td><td rowspan="1" colspan="1">West Papua</td><td rowspan="1" colspan="1">E. of Misool</td><td rowspan="1" colspan="1"/><td rowspan="1" colspan="1"/><td rowspan="1" colspan="1">sand &amp; rock</td><td rowspan="1" colspan="2"><named-content xmlns:xlink="http://www.w3.org/1999/xlink" content-type="dwc:verbatimCoordinates" xlink:type="simple">01°42.5'S, 130°47.5'E</named-content></td><td rowspan="1" colspan="1">32</td><td rowspan="1" colspan="1">20.viii.1899</td><td rowspan="1" colspan="1">Siboga expedition</td></tr><tr><td rowspan="1" colspan="1">RMNH POR. 751</td><td rowspan="1" colspan="1">#1857</td><td rowspan="1" colspan="1">Indonesia</td><td rowspan="1" colspan="1">West Papua</td><td rowspan="1" colspan="1">E. of Misool</td><td rowspan="1" colspan="1"/><td rowspan="1" colspan="1"/><td rowspan="1" colspan="1">sand &amp; rock</td><td rowspan="1" colspan="2"><named-content xmlns:xlink="http://www.w3.org/1999/xlink" content-type="dwc:verbatimCoordinates" xlink:type="simple">01°42.5'S, 130°47.5'E</named-content></td><td rowspan="1" colspan="1">32</td><td rowspan="1" colspan="1">20.viii.1899</td><td rowspan="1" colspan="1">Siboga expedition</td></tr><tr><td rowspan="1" colspan="1">RMNH POR. 745</td><td rowspan="1" colspan="1">#577</td><td rowspan="1" colspan="1">Indonesia</td><td rowspan="1" colspan="1">South Sulawesi</td><td rowspan="1" colspan="1"/><td rowspan="1" colspan="1">N. of Kabia</td><td rowspan="1" colspan="1">Saleyer anchorage</td><td rowspan="1" colspan="1">sand &amp; rock</td><td rowspan="1" colspan="2"/><td rowspan="1" colspan="1">36</td><td rowspan="1" colspan="1">20.viii.1899</td><td rowspan="1" colspan="1">Siboga expedition</td></tr><tr><td rowspan="1" colspan="1">RMNH POR. 742</td><td rowspan="1" colspan="1">#163a</td><td rowspan="1" colspan="1">Indonesia</td><td rowspan="1" colspan="1">Moluccas</td><td rowspan="1" colspan="1"/><td rowspan="1" colspan="1">Aru</td><td rowspan="1" colspan="1">Pearl Banks, anchorage off Pulu Jedan</td><td rowspan="1" colspan="1">reef</td><td rowspan="1" colspan="2"/><td rowspan="1" colspan="1">13</td><td rowspan="1" colspan="1">23.xii.1899</td><td rowspan="1" colspan="1">Siboga expedition</td></tr><tr><td rowspan="1" colspan="1">RMNH POR. 3148</td><td rowspan="1" colspan="1">#LEMD04/21</td><td rowspan="1" colspan="1">Indonesia</td><td rowspan="1" colspan="1">North Sulawesi</td><td rowspan="1" colspan="1"/><td rowspan="1" colspan="1">Bunaken</td><td rowspan="1" colspan="1">Likuan 2</td><td rowspan="1" colspan="1">reef</td><td rowspan="1" colspan="2"><named-content xmlns:xlink="http://www.w3.org/1999/xlink" content-type="dwc:verbatimCoordinates" xlink:type="simple">01°35'78"N, 124°46'06"E</named-content></td><td rowspan="1" colspan="1">15</td><td rowspan="1" colspan="1">24.ix.2006</td><td rowspan="1" colspan="1">L.E. Becking</td></tr><tr><td rowspan="1" colspan="1">RMNH POR. 3155</td><td rowspan="1" colspan="1">#LEMD06/32</td><td rowspan="1" colspan="1">Indonesia</td><td rowspan="1" colspan="1">North Sulawesi</td><td rowspan="1" colspan="1">Lembeh Strait</td><td rowspan="1" colspan="1"/><td rowspan="1" colspan="1">Nudi Reed Reed</td><td rowspan="1" colspan="1">reef</td><td rowspan="1" colspan="2"><named-content xmlns:xlink="http://www.w3.org/1999/xlink" content-type="dwc:verbatimCoordinates" xlink:type="simple">01°24'06"N, 125°12'22"E</named-content></td><td rowspan="1" colspan="1">21</td><td rowspan="1" colspan="1">25.ix.2006</td><td rowspan="1" colspan="1">L.E. Becking</td></tr><tr><td rowspan="1" colspan="1">RMNH POR. 3157</td><td rowspan="1" colspan="1">#LEMD08/39</td><td rowspan="1" colspan="1">Indonesia</td><td rowspan="1" colspan="1">North Sulawesi</td><td rowspan="1" colspan="1">Lembeh Strait</td><td rowspan="1" colspan="1"/><td rowspan="1" colspan="1">Nudi Fols</td><td rowspan="1" colspan="1">reef</td><td rowspan="1" colspan="2"><named-content xmlns:xlink="http://www.w3.org/1999/xlink" content-type="dwc:verbatimCoordinates" xlink:type="simple">01°27'26"N, 125°13'05"E</named-content></td><td rowspan="1" colspan="1">6</td><td rowspan="1" colspan="1">25.ix.2006</td><td rowspan="1" colspan="1">L.E. Becking</td></tr><tr><td rowspan="1" colspan="1">RMNH POR. 3158</td><td rowspan="1" colspan="1">#LEMD08/42</td><td rowspan="1" colspan="1">Indonesia</td><td rowspan="1" colspan="1">North Sulawesi</td><td rowspan="1" colspan="1">Lembeh Strait</td><td rowspan="1" colspan="1"/><td rowspan="1" colspan="1">Nudi Fols</td><td rowspan="1" colspan="1">reef</td><td rowspan="1" colspan="2"><named-content xmlns:xlink="http://www.w3.org/1999/xlink" content-type="dwc:verbatimCoordinates" xlink:type="simple">01°27'26"N, 125°13'05"E</named-content></td><td rowspan="1" colspan="1">8</td><td rowspan="1" colspan="1">25.ix.2006</td><td rowspan="1" colspan="1">L.E. Becking</td></tr><tr><td rowspan="1" colspan="1">RMNH POR. 3163</td><td rowspan="1" colspan="1">#LEMD11/52</td><td rowspan="1" colspan="1">Indonesia</td><td rowspan="1" colspan="1">North Sulawesi</td><td rowspan="1" colspan="1"/><td rowspan="1" colspan="1">Bunaken</td><td rowspan="1" colspan="1">0.5-1km W. of Park administration office</td><td rowspan="1" colspan="1">reef</td><td rowspan="1" colspan="2"><named-content xmlns:xlink="http://www.w3.org/1999/xlink" content-type="dwc:verbatimCoordinates" xlink:type="simple">01°36'57"N, 124°45'41"E</named-content></td><td rowspan="1" colspan="1">8</td><td rowspan="1" colspan="1">27.ix.2006</td><td rowspan="1" colspan="1">L.E. Becking</td></tr><tr><td rowspan="1" colspan="1">RMNH POR. 3959</td><td rowspan="1" colspan="1">#KKB/mol827</td><td rowspan="1" colspan="1">Indonesia</td><td rowspan="1" colspan="1">East Kalimantan</td><td rowspan="1" colspan="1">Berau</td><td rowspan="1" colspan="1">Kakaban</td><td rowspan="1" colspan="1">Kakaban lake</td><td rowspan="1" colspan="1">marine lake</td><td rowspan="1" colspan="2"><named-content xmlns:xlink="http://www.w3.org/1999/xlink" content-type="dwc:verbatimCoordinates" xlink:type="simple">02°08'57.3"N, 118°31'26.4"E</named-content></td><td rowspan="1" colspan="1">0-2</td><td rowspan="1" colspan="1">ix.2008</td><td rowspan="1" colspan="1">L.E.Becking</td></tr><tr><td rowspan="1" colspan="1">RMNH POR. 3960</td><td rowspan="1" colspan="1">#KKB/mol829</td><td rowspan="1" colspan="1">Indonesia</td><td rowspan="1" colspan="1">East Kalimantan</td><td rowspan="1" colspan="1">Berau</td><td rowspan="1" colspan="1">Kakaban</td><td rowspan="1" colspan="1">Kakaban lake</td><td rowspan="1" colspan="1">marine lake</td><td rowspan="1" colspan="2"><named-content xmlns:xlink="http://www.w3.org/1999/xlink" content-type="dwc:verbatimCoordinates" xlink:type="simple">02°08'57.3"N, 118°31'26.4"E</named-content></td><td rowspan="1" colspan="1">0-2</td><td rowspan="1" colspan="1">ix.2008</td><td rowspan="1" colspan="1">L.E.Becking</td></tr><tr><td rowspan="1" colspan="1">RMNH POR. 3961</td><td rowspan="1" colspan="1">#KKB/mol851</td><td rowspan="1" colspan="1">Indonesia</td><td rowspan="1" colspan="1">East Kalimantan</td><td rowspan="1" colspan="1">Berau</td><td rowspan="1" colspan="1">Kakaban</td><td rowspan="1" colspan="1">Kakaban lake</td><td rowspan="1" colspan="1">marine lake</td><td rowspan="1" colspan="2"><named-content xmlns:xlink="http://www.w3.org/1999/xlink" content-type="dwc:verbatimCoordinates" xlink:type="simple">02°08'57.3"N, 118°31'26.4"E</named-content></td><td rowspan="1" colspan="1">0-2</td><td rowspan="1" colspan="1">ix.2008</td><td rowspan="1" colspan="1">L.E.Becking</td></tr><tr><td rowspan="1" colspan="1">RMNH POR. 3962</td><td rowspan="1" colspan="1">#BER111/mol1203</td><td rowspan="1" colspan="1">Indonesia</td><td rowspan="1" colspan="1">East Kalimantan</td><td rowspan="1" colspan="1">Berau</td><td rowspan="1" colspan="1">Kakaban</td><td rowspan="1" colspan="1">SW Kakaban</td><td rowspan="1" colspan="1">reef</td><td rowspan="1" colspan="2"><named-content xmlns:xlink="http://www.w3.org/1999/xlink" content-type="dwc:verbatimCoordinates" xlink:type="simple">02°08'07.5"N, 118°30'23.3"E</named-content></td><td rowspan="1" colspan="1">10</td><td rowspan="1" colspan="1">17.viii.2008</td><td rowspan="1" colspan="1">N.J. de Voogd</td></tr><tr><td rowspan="1" colspan="1">RMNH POR. 3963</td><td rowspan="1" colspan="1">#BER111/1209</td><td rowspan="1" colspan="1">Indonesia</td><td rowspan="1" colspan="1">East Kalimantan</td><td rowspan="1" colspan="1">Berau</td><td rowspan="1" colspan="1">Kakaban</td><td rowspan="1" colspan="1">SW Kakaban</td><td rowspan="1" colspan="1">reef</td><td rowspan="1" colspan="2"><named-content xmlns:xlink="http://www.w3.org/1999/xlink" content-type="dwc:verbatimCoordinates" xlink:type="simple">02°08'07.5"N, 118°30'23.3"E</named-content></td><td rowspan="1" colspan="1">10</td><td rowspan="1" colspan="1">17.viii.2008</td><td rowspan="1" colspan="1">N.J. de Voogd</td></tr><tr><td rowspan="1" colspan="1">RMNH POR. 3964</td><td rowspan="1" colspan="1">#BER111/1213</td><td rowspan="1" colspan="1">Indonesia</td><td rowspan="1" colspan="1">East Kalimantan</td><td rowspan="1" colspan="1">Berau</td><td rowspan="1" colspan="1">Kakaban</td><td rowspan="1" colspan="1">SW Kakaban</td><td rowspan="1" colspan="1">reef</td><td rowspan="1" colspan="2"><named-content xmlns:xlink="http://www.w3.org/1999/xlink" content-type="dwc:verbatimCoordinates" xlink:type="simple">02°08'07.5"N, 118°30'23.3"E</named-content></td><td rowspan="1" colspan="1">10</td><td rowspan="1" colspan="1">17.viii.2008</td><td rowspan="1" colspan="1">N.J. de Voogd</td></tr><tr><td rowspan="1" colspan="1">RMNH POR. 3965</td><td rowspan="1" colspan="1">#BER111/mol1219</td><td rowspan="1" colspan="1">Indonesia</td><td rowspan="1" colspan="1">East Kalimantan</td><td rowspan="1" colspan="1">Berau</td><td rowspan="1" colspan="1">Kakaban</td><td rowspan="1" colspan="1">SW Kakaban</td><td rowspan="1" colspan="1">reef</td><td rowspan="1" colspan="2"><named-content xmlns:xlink="http://www.w3.org/1999/xlink" content-type="dwc:verbatimCoordinates" xlink:type="simple">02°08'07.5"N, 118°30'23.3"E</named-content></td><td rowspan="1" colspan="1">10</td><td rowspan="1" colspan="1">17.viii.2008</td><td rowspan="1" colspan="1">N.J. de Voogd</td></tr><tr><td rowspan="1" colspan="1">RMNH POR. 3966</td><td rowspan="1" colspan="1">#RAJ23/mol195</td><td rowspan="1" colspan="1">Indonesia</td><td rowspan="1" colspan="1">West Papua</td><td rowspan="1" colspan="1">Raja Ampat</td><td rowspan="1" colspan="1">Gam</td><td rowspan="1" colspan="1">Ctenophore lake</td><td rowspan="1" colspan="1">marine lake</td><td rowspan="1" colspan="2"><named-content xmlns:xlink="http://www.w3.org/1999/xlink" content-type="dwc:verbatimCoordinates" xlink:type="simple">00°27'17.5"S, 130°29'33.8"E</named-content></td><td rowspan="1" colspan="1">0-2</td><td rowspan="1" colspan="1">xi.2007</td><td rowspan="1" colspan="1">L.E. Becking</td></tr><tr><td rowspan="1" colspan="1">RMNH POR. 3967</td><td rowspan="1" colspan="1">#RAJ23/mol187</td><td rowspan="1" colspan="1">Indonesia</td><td rowspan="1" colspan="1">West Papua</td><td rowspan="1" colspan="1">Raja Ampat</td><td rowspan="1" colspan="1">Gam</td><td rowspan="1" colspan="1">Ctenophore lake</td><td rowspan="1" colspan="1">marine lake</td><td rowspan="1" colspan="2"><named-content xmlns:xlink="http://www.w3.org/1999/xlink" content-type="dwc:verbatimCoordinates" xlink:type="simple">00°27'17.5"S, 130°29'33.8"E</named-content></td><td rowspan="1" colspan="1">0-2</td><td rowspan="1" colspan="1">xi.2007</td><td rowspan="1" colspan="1">L.E. Becking</td></tr><tr><td rowspan="1" colspan="1">RMNH POR. 3968</td><td rowspan="1" colspan="1">#RAJ64/mol429</td><td rowspan="1" colspan="1">Indonesia</td><td rowspan="1" colspan="1">West Papua</td><td rowspan="1" colspan="1">Raja Ampat</td><td rowspan="1" colspan="1">Waigeo</td><td rowspan="1" colspan="1">Teluk Mayabilit</td><td rowspan="1" colspan="1">reef</td><td rowspan="1" colspan="2"><named-content xmlns:xlink="http://www.w3.org/1999/xlink" content-type="dwc:verbatimCoordinates" xlink:type="simple">00°18'17.0"S, 130°54'15.6"E</named-content></td><td rowspan="1" colspan="1">10</td><td rowspan="1" colspan="1">xii.2007</td><td rowspan="1" colspan="1">L.E. Becking</td></tr><tr><td rowspan="1" colspan="1">RMNH POR. 3969</td><td rowspan="1" colspan="1">#RAJ64/mol430</td><td rowspan="1" colspan="1">Indonesia</td><td rowspan="1" colspan="1">West Papua</td><td rowspan="1" colspan="1">Raja Ampat</td><td rowspan="1" colspan="1">Waigeo</td><td rowspan="1" colspan="1">Teluk Mayabilit</td><td rowspan="1" colspan="1">reef</td><td rowspan="1" colspan="2"><named-content xmlns:xlink="http://www.w3.org/1999/xlink" content-type="dwc:verbatimCoordinates" xlink:type="simple">00°18'17.0"S, 130°54'15.6"E</named-content></td><td rowspan="1" colspan="1">10</td><td rowspan="1" colspan="1">xii.2007</td><td rowspan="1" colspan="1">L.E. Becking</td></tr><tr><td rowspan="1" colspan="1">RMNH POR. 3970</td><td rowspan="1" colspan="1">#RAJ64/mol431</td><td rowspan="1" colspan="1">Indonesia</td><td rowspan="1" colspan="1">West Papua</td><td rowspan="1" colspan="1">Raja Ampat</td><td rowspan="1" colspan="1">Waigeo</td><td rowspan="1" colspan="1">Teluk Mayabilit</td><td rowspan="1" colspan="1">reef</td><td rowspan="1" colspan="2"><named-content xmlns:xlink="http://www.w3.org/1999/xlink" content-type="dwc:verbatimCoordinates" xlink:type="simple">00°18'17.0"S, 130°54'15.6"E</named-content></td><td rowspan="1" colspan="1">10</td><td rowspan="1" colspan="1">xii.2007</td><td rowspan="1" colspan="1">L.E. Becking</td></tr><tr><td rowspan="1" colspan="1">RMNH POR. 3971</td><td rowspan="1" colspan="1">#RAJ64/mol432</td><td rowspan="1" colspan="1">Indonesia</td><td rowspan="1" colspan="1">West Papua</td><td rowspan="1" colspan="1">Raja Ampat</td><td rowspan="1" colspan="1">Waigeo</td><td rowspan="1" colspan="1">Teluk Mayabilit</td><td rowspan="1" colspan="1">reef</td><td rowspan="1" colspan="2"><named-content xmlns:xlink="http://www.w3.org/1999/xlink" content-type="dwc:verbatimCoordinates" xlink:type="simple">00°18'17.0"S, 130°54'15.6"E</named-content></td><td rowspan="1" colspan="1">10</td><td rowspan="1" colspan="1">xii.2007</td><td rowspan="1" colspan="1">L.E. Becking</td></tr><tr><td rowspan="1" colspan="1">RMNH POR. 3972</td><td rowspan="1" colspan="1">#RAJ64/mol433</td><td rowspan="1" colspan="1">Indonesia</td><td rowspan="1" colspan="1">West Papua</td><td rowspan="1" colspan="1">Raja Ampat</td><td rowspan="1" colspan="1">Waigeo</td><td rowspan="1" colspan="1">Teluk Mayabilit</td><td rowspan="1" colspan="1">reef</td><td rowspan="1" colspan="2"><named-content xmlns:xlink="http://www.w3.org/1999/xlink" content-type="dwc:verbatimCoordinates" xlink:type="simple">00°18'17.0"S, 130°54'15.6"E</named-content></td><td rowspan="1" colspan="1">10</td><td rowspan="1" colspan="1">xii.2007</td><td rowspan="1" colspan="1">L.E. Becking</td></tr><tr><td rowspan="1" colspan="1">RMNH POR. 3973</td><td rowspan="1" colspan="1">#RAJ39/mol249</td><td rowspan="1" colspan="1">Indonesia</td><td rowspan="1" colspan="1">West Papua</td><td rowspan="1" colspan="1">Raja Ampat</td><td rowspan="1" colspan="1">Fam</td><td rowspan="1" colspan="1"/><td rowspan="1" colspan="1">rocky shore</td><td rowspan="1" colspan="2"><named-content xmlns:xlink="http://www.w3.org/1999/xlink" content-type="dwc:verbatimCoordinates" xlink:type="simple">00°36'01.5"S, 130°45'08"E</named-content></td><td rowspan="1" colspan="1">0-1</td><td rowspan="1" colspan="1">xi.2007</td><td rowspan="1" colspan="1">L.E. Becking</td></tr><tr><td rowspan="1" colspan="1">RMNH POR. 3974</td><td rowspan="1" colspan="1">#RAJ39/mol250</td><td rowspan="1" colspan="1">Indonesia</td><td rowspan="1" colspan="1">West Papua</td><td rowspan="1" colspan="1">Raja Ampat</td><td rowspan="1" colspan="1">Fam</td><td rowspan="1" colspan="1"/><td rowspan="1" colspan="1">rocky shore</td><td rowspan="1" colspan="2"><named-content xmlns:xlink="http://www.w3.org/1999/xlink" content-type="dwc:verbatimCoordinates" xlink:type="simple">00°36'01.5"S, 130°45'08"E</named-content></td><td rowspan="1" colspan="1">0-1</td><td rowspan="1" colspan="1">xi.2007</td><td rowspan="1" colspan="1">L.E. Becking</td></tr><tr><td rowspan="1" colspan="1">RMNH POR. 3975</td><td rowspan="1" colspan="1">#RAJ39/mol254</td><td rowspan="1" colspan="1">Indonesia</td><td rowspan="1" colspan="1">West Papua</td><td rowspan="1" colspan="1">Raja Ampat</td><td rowspan="1" colspan="1">Fam</td><td rowspan="1" colspan="1"/><td rowspan="1" colspan="1">rocky shore</td><td rowspan="1" colspan="2"><named-content xmlns:xlink="http://www.w3.org/1999/xlink" content-type="dwc:verbatimCoordinates" xlink:type="simple">00°36'01.5"S, 130°45'08"E</named-content></td><td rowspan="1" colspan="1">0-1</td><td rowspan="1" colspan="1">xi.2007</td><td rowspan="1" colspan="1">L.E. Becking</td></tr><tr><td rowspan="1" colspan="1">RMNH POR. 3979</td><td rowspan="1" colspan="1">#KKB/mol 779</td><td rowspan="1" colspan="1">Indonesia</td><td rowspan="1" colspan="1">East Kalimantan</td><td rowspan="1" colspan="1">Berau</td><td rowspan="1" colspan="1">Kakaban</td><td rowspan="1" colspan="1">Kakaban lake</td><td rowspan="1" colspan="1">marine lake</td><td rowspan="1" colspan="2"><named-content xmlns:xlink="http://www.w3.org/1999/xlink" content-type="dwc:verbatimCoordinates" xlink:type="simple">02°08'57.3"N, 118°31'26.4"E</named-content></td><td rowspan="1" colspan="1">0-2</td><td rowspan="1" colspan="1">ix.2008</td><td rowspan="1" colspan="1">L.E.Becking</td></tr><tr><td rowspan="1" colspan="1">RMNH POR. 4112</td><td rowspan="1" colspan="1">#P-TER11</td><td rowspan="1" colspan="1">Indonesia</td><td rowspan="1" colspan="1">Moluccas</td><td rowspan="1" colspan="1"/><td rowspan="1" colspan="1">Ternate</td><td rowspan="1" colspan="1"/><td rowspan="1" colspan="1">reef</td><td rowspan="1" colspan="2"/><td rowspan="1" colspan="1"/><td rowspan="1" colspan="1">xi.2009</td><td rowspan="1" colspan="1">N.J. de Voogd</td></tr><tr><td rowspan="1" colspan="1">RMNH POR. 4113</td><td rowspan="1" colspan="1">#P-TER22</td><td rowspan="1" colspan="1">Indonesia</td><td rowspan="1" colspan="1">Moluccas</td><td rowspan="1" colspan="1"/><td rowspan="1" colspan="1">Ternate</td><td rowspan="1" colspan="1"/><td rowspan="1" colspan="1">reef</td><td rowspan="1" colspan="2"/><td rowspan="1" colspan="1"/><td rowspan="1" colspan="1">xi.2009</td><td rowspan="1" colspan="1">N.J. de Voogd</td></tr><tr><td rowspan="1" colspan="1">RMNH POR. 4489</td><td rowspan="1" colspan="1">#KKB/mol721</td><td rowspan="1" colspan="1">Indonesia</td><td rowspan="1" colspan="1">East Kalimantan</td><td rowspan="1" colspan="1">Berau</td><td rowspan="1" colspan="1">Kakaban</td><td rowspan="1" colspan="1">Kakaban lake</td><td rowspan="1" colspan="1">marine lake</td><td rowspan="1" colspan="2"><named-content xmlns:xlink="http://www.w3.org/1999/xlink" content-type="dwc:verbatimCoordinates" xlink:type="simple">02°08'57.3"N, 118°31'26.4"E</named-content></td><td rowspan="1" colspan="1">0-2</td><td rowspan="1" colspan="1">ix.2008</td><td rowspan="1" colspan="1">L.E.Becking</td></tr><tr><td rowspan="1" colspan="1">RMNH POR. 4490</td><td rowspan="1" colspan="1">#KKB/mol830</td><td rowspan="1" colspan="1">Indonesia</td><td rowspan="1" colspan="1">East Kalimantan</td><td rowspan="1" colspan="1">Berau</td><td rowspan="1" colspan="1">Kakaban</td><td rowspan="1" colspan="1">Kakaban lake</td><td rowspan="1" colspan="1">marine lake</td><td rowspan="1" colspan="2"><named-content xmlns:xlink="http://www.w3.org/1999/xlink" content-type="dwc:verbatimCoordinates" xlink:type="simple">02°08'57.3"N, 118°31'26.4"E</named-content></td><td rowspan="1" colspan="1">0-2</td><td rowspan="1" colspan="1">ix.2008</td><td rowspan="1" colspan="1">L.E.Becking</td></tr><tr><td rowspan="1" colspan="1">RMNH POR. 4491</td><td rowspan="1" colspan="1">#BER109/mol629</td><td rowspan="1" colspan="1">Indonesia</td><td rowspan="1" colspan="1">East Kalimantan</td><td rowspan="1" colspan="1">Berau</td><td rowspan="1" colspan="1"/><td rowspan="1" colspan="1">lighthouse near Berau river</td><td rowspan="1" colspan="1">reef</td><td rowspan="1" colspan="2"><named-content xmlns:xlink="http://www.w3.org/1999/xlink" content-type="dwc:verbatimCoordinates" xlink:type="simple">02°09'49.9"N, 118°10'12.8"E</named-content></td><td rowspan="1" colspan="1">10</td><td rowspan="1" colspan="1">16.viii.2008</td><td rowspan="1" colspan="1">L.E.Becking</td></tr><tr><td rowspan="1" colspan="1">RMNH POR. 4492</td><td rowspan="1" colspan="1">#BER111/mol666</td><td rowspan="1" colspan="1">Indonesia</td><td rowspan="1" colspan="1">East Kalimantan</td><td rowspan="1" colspan="1">Berau</td><td rowspan="1" colspan="1">Kakaban</td><td rowspan="1" colspan="1">SW Kakaban</td><td rowspan="1" colspan="1">reef</td><td rowspan="1" colspan="2"><named-content xmlns:xlink="http://www.w3.org/1999/xlink" content-type="dwc:verbatimCoordinates" xlink:type="simple">02°08'07.5"N, 118°30'23.3"E</named-content></td><td rowspan="1" colspan="1">10</td><td rowspan="1" colspan="1">17.viii.2008</td><td rowspan="1" colspan="1">N.J. de Voogd</td></tr><tr><td rowspan="1" colspan="1">RMNH POR. 4493</td><td rowspan="1" colspan="1">#RAJ64/mol428)</td><td rowspan="1" colspan="1">Indonesia</td><td rowspan="1" colspan="1">West Papua</td><td rowspan="1" colspan="1">Raja Ampat</td><td rowspan="1" colspan="1">Waigeo</td><td rowspan="1" colspan="1">Teluk Mayabilit</td><td rowspan="1" colspan="1">reef</td><td rowspan="1" colspan="2"><named-content xmlns:xlink="http://www.w3.org/1999/xlink" content-type="dwc:verbatimCoordinates" xlink:type="simple">00°18'17.0"S, 130°54'15.6"E</named-content></td><td rowspan="1" colspan="1">10</td><td rowspan="1" colspan="1">xii.2007</td><td rowspan="1" colspan="1">L.E. Becking</td></tr><tr><td rowspan="1" colspan="1">RMNH POR. 4494</td><td rowspan="1" colspan="1">#RAJ23/mol199</td><td rowspan="1" colspan="1">Indonesia</td><td rowspan="1" colspan="1">West Papua</td><td rowspan="1" colspan="1">Raja Ampat</td><td rowspan="1" colspan="1">Gam</td><td rowspan="1" colspan="1">Ctenophore lake</td><td rowspan="1" colspan="1">marine lake</td><td rowspan="1" colspan="2"><named-content xmlns:xlink="http://www.w3.org/1999/xlink" content-type="dwc:verbatimCoordinates" xlink:type="simple">00°27'17.5"S, 130°29'33.8"E</named-content></td><td rowspan="1" colspan="1">0-2</td><td rowspan="1" colspan="1">xi.2007</td><td rowspan="1" colspan="1">L.E. Becking</td></tr><tr><td rowspan="1" colspan="1">ZMA Por. 896</td><td rowspan="1" colspan="1"/><td rowspan="1" colspan="1">Indonesia</td><td rowspan="1" colspan="1">South Sulawesi</td><td rowspan="1" colspan="1"/><td rowspan="1" colspan="1">SW Salayer</td><td rowspan="1" colspan="1">reef N of Pulau Bahuluang</td><td rowspan="1" colspan="1">reef</td><td rowspan="1" colspan="2"><named-content xmlns:xlink="http://www.w3.org/1999/xlink" content-type="dwc:verbatimCoordinates" xlink:type="simple">06°27'00"S, 120°25'48"E</named-content></td><td rowspan="1" colspan="1">10-45</td><td rowspan="1" colspan="1">30.ix.1984</td><td rowspan="1" colspan="1">R.W.M. van Soest (Snellius Expedition II)</td></tr><tr><td rowspan="1" colspan="1">ZMA Por. 10495</td><td rowspan="1" colspan="1"/><td rowspan="1" colspan="1">Seychelles</td><td rowspan="1" colspan="1"/><td rowspan="1" colspan="1">Mahé</td><td rowspan="1" colspan="1">Mahé</td><td rowspan="1" colspan="1">SE coast near Pointe Cocos</td><td rowspan="1" colspan="1"/><td rowspan="1" colspan="2"><named-content xmlns:xlink="http://www.w3.org/1999/xlink" content-type="dwc:verbatimCoordinates" xlink:type="simple">04°45'00"S, 055°32'60"E</named-content></td><td rowspan="1" colspan="1">35-45</td><td rowspan="1" colspan="1">24.xii.1992</td><td rowspan="1" colspan="1">R.W.M. van Soest</td></tr></tbody></table></table-wrap></tp:treatment-sec><tp:treatment-sec sec-type="Description"><title>Description.</title><p>Holotype ZMB 3204 encrusting, size 5 × 2.5 cm and thickness 1–5 mm (as described by Thiele, now very small fragment), white after preservation in alcohol. The majority of the reviewed material is encrusting with a thickness of 4-10mm, but branching specimens also occur. External morphology follows the description of the genus. Color of the ectosome can be red, orange, brown orange, dark brown, chocolate brown, milk coffee brown, cream, or white (<xref ref-type="fig" rid="F1">Fig. 1</xref>, <xref ref-type="fig" rid="F2">2</xref>). Color of choanosome is pale beige. After preservation in ethanol color is similar to live specimens, but lighter shade.</p><p><bold>Spicules.</bold> Holotype ZMB 3204 (<xref ref-type="fig" rid="F6">Fig. 6</xref>) Megascleres large straight tylostyles with blunt/rounded point 355-672-940 × 7.5-12-17.5 × 7.5-16-20 μm, small straight tylostyles with sharp point 165-226-275 × 2.5-6-7.5 × 2.5-8-10 μm; microscleres selenasters 55-70-75 × 42.5-55-72.5 μm, spherasters (abundant) 20-25-30 μm, streptasters typically with well developed axis and with 4-9 rays with hastate tips, rays are smooth or can be spined, but do not have bifurcations of the tips 15-24-32.5 × 2.5-8-12.5 μm; acanthose microrhabs with straight or zig-zag axis 5-7-10 × &lt;2.5 <italic>μ</italic> m.The range within the examined material (<xref ref-type="table" rid="T1">Table 1</xref>): large tylostyles 460-1250 × 8-23 × 10-25 <italic>μ</italic> m, small tylostyles 120-430 × 3-15 × 2-15 <italic>μ</italic> m, selenasters 50-85 × 22-73 <italic>μ</italic> m, spherasters 13-30 <italic>μ</italic> m, streptasters 15-35 × 2-15 <italic>μ</italic> m, rays 5-18 × 1-2.5 <italic>μ</italic> m.</p><p><!--PageBreak--><!--PageBreak--><!--PageBreak--><!--PageBreak--><bold>Skeleton.</bold> As description of genus with addition that microrhabds form a layer over and amidst the selenaster cortex and are also prevalent in choanosomal tissue. Streptasters scattered in choanosome. Spherasters amidst selenasters in cortex and scattered in choanosome.</p><fig id="F7" position="float" orientation="portrait"><label>Figure 7.</label><caption><p><italic><tp:taxon-name>Placospongia mixta</tp:taxon-name></italic> holotype (ZMB 3204). <bold>A</bold> selenaster <bold>B</bold> large tylostyle (head and blunt end) <bold>C</bold> small tylostyle (head and hastate end) <bold>D</bold> spheraster <bold>E</bold> streptasters <bold>F</bold> microacanthose microrhabds.</p></caption><graphic xmlns:xlink="http://www.w3.org/1999/xlink" xlink:href="ZooKeys-298-039-g007.jpg" position="float" orientation="portrait" xlink:type="simple"/></fig></tp:treatment-sec><tp:treatment-sec sec-type="Distribution"><title>Distribution.</title><p>East African coast to eastern Indonesia (<xref ref-type="fig" rid="F9">Fig. 9</xref>, <xref ref-type="table" rid="T4">Table 4</xref>). Possibly further east to Central Pacific. <xref ref-type="bibr" rid="B28">Pulitzer-Finali (1993)</xref> identified a ‘<italic>P. carinata’</italic> from East Africa (Mombasa) that fits the description of <italic><tp:taxon-name>Placospongia mixta</tp:taxon-name></italic> based on the length of the tylostyles (up to 1200 <italic>μ</italic> m) and the presence of spherasters, but no <italic><tp:taxon-name>Placospongia mixta</tp:taxon-name></italic> specimens were observed in the Seychelles material deposited at ZMA.</p></tp:treatment-sec><tp:treatment-sec sec-type="Ecology"><title>Ecology.</title><p>Depth 0–45m. Common in reefs, also occurs in marine lakes.</p></tp:treatment-sec><tp:treatment-sec sec-type="Remarks"><title>Remarks.</title><p>In 1900 Thiele described a new species named <italic><tp:taxon-name>Placospongia mixta</tp:taxon-name></italic>, which was originally identified as <italic><tp:taxon-name>Placospongia melobesioides</tp:taxon-name></italic> by <xref ref-type="bibr" rid="B19">Kieschnick (1896)</xref>. The specific epithet <italic>mixta</italic> was given because the specimen contained a mixture of spicules: both spirasters like <italic><tp:taxon-name>Placospongia carinata</tp:taxon-name></italic> as well as large spherasters like <italic><tp:taxon-name>Placospongia intermedia</tp:taxon-name></italic> and <italic><tp:taxon-name>Placospongia melobesioides</tp:taxon-name></italic>, which are absent in <italic><tp:taxon-name>Placospongia carinata</tp:taxon-name></italic>. In 1902 Vosmaer &amp; Vernhout decided that <italic><tp:taxon-name>Placospongia mixta</tp:taxon-name></italic> was a junior synonym of <italic><tp:taxon-name>Placospongia carinata</tp:taxon-name></italic>, because they saw no distinction between the different shapes of streptasters and stated that spherasters are never very abundant – in some ‘exceedingly rare and in some we failed to find them at all’ – and could therefore not be seen as a distinguishing character. The specimens that were studied by <xref ref-type="bibr" rid="B43">Vosmaer and Vernhout (1902)</xref> were collected in Indonesia during the Siboga Expedition (1899-1900) and are housed in the collection of the Naturalis Biodiversity Center (Leiden, The Netherlands). In the present study these specimens were reexamined. After inspection, the specimens labeled ‘<italic><tp:taxon-name>Placospongia carinata</tp:taxon-name></italic>’ could be clearly and consistently divided into two species: <italic><tp:taxon-name>Placospongia carinata</tp:taxon-name></italic> without spherasters, with streptasters displaying bifurcating tips, and tylostyles up to 980 <italic>μ</italic> m, and <italic><tp:taxon-name>Placospongia mixta</tp:taxon-name></italic> with abundant spherasters, with streptasters displaying hastate tips, and tylostyles up to 1250 <italic>μ</italic> m. In none of the specimens of <xref ref-type="bibr" rid="B43">Vosmaer and Vernhout (1902)</xref>, nor of the other specimens reviewed for this study was there a mixture of the two types of streptasters. These two species also show molecular distinction in both mitochondrial and nuclear markers (<xref ref-type="fig" rid="F10">Fig. 10</xref>, <xref ref-type="fig" rid="F11">11</xref>, <xref ref-type="table" rid="T6">Table 6</xref>, <xref ref-type="table" rid="T7">7</xref>).</p></tp:treatment-sec><tp:treatment-sec><!--Section generated to contain objects referenced in tp:taxon-treatment.--><fig id="F1" position="float" orientation="portrait"><label>Figure 1.</label><caption><p><italic>In situ</italic> underwater images of <italic><tp:taxon-name>Placospongia</tp:taxon-name></italic> spp. in Indonesia, displaying natural variation in color and growth form of live specimens. <bold>A</bold> <italic><tp:taxon-name>Placospongia mixta</tp:taxon-name></italic> (by L.E. Becking) <bold>B</bold> <italic><tp:taxon-name>Placospongia carinata</tp:taxon-name></italic> (by L.E. Becking) <bold>C</bold> <italic><tp:taxon-name>Placospongia carinata</tp:taxon-name></italic> (by L.E. Becking) <bold>D</bold> <italic><tp:taxon-name>Placospongia melobesioides</tp:taxon-name></italic> (by N.J. de Voogd).</p></caption><graphic xmlns:xlink="http://www.w3.org/1999/xlink" xlink:href="ZooKeys-298-039-g001.jpg" position="float" orientation="portrait" xlink:type="simple"/></fig><fig id="F2" position="float" orientation="portrait"><label>Figure 2.</label><caption><p>Gradation of external coloration in preserved specimens. <bold>A</bold> <italic><tp:taxon-name>Placospongia mixta</tp:taxon-name></italic> RMNH POR. 4492 <bold>B</bold> <italic><tp:taxon-name>Placospongia mixta</tp:taxon-name></italic> RMNH POR. 4113 <bold>C</bold> <italic><tp:taxon-name>Placospongia carinata</tp:taxon-name></italic> RMNH POR. 4482 <bold>D</bold> <italic><tp:taxon-name>Placospongia carinata</tp:taxon-name></italic> RMNH POR. 4483 <bold>E</bold> <italic><tp:taxon-name>Placospongia mixta</tp:taxon-name></italic> RMNH POR. 3979 <bold>F</bold> <italic><tp:taxon-name>Placospongia melobesioides</tp:taxon-name></italic> RMNH POR. 4114.</p></caption><graphic xmlns:xlink="http://www.w3.org/1999/xlink" xlink:href="ZooKeys-298-039-g002.jpg" position="float" orientation="portrait" xlink:type="simple"/></fig><fig id="F6" position="float" orientation="portrait"><label>Figure 6.</label><caption><p><italic><tp:taxon-name>Placospongia melobesioides</tp:taxon-name></italic> holotype (BMNH 52.4.1.14). <bold>A</bold> Holotype with two labels <bold>B</bold> selenaster <bold>C</bold> large tylostyle (head and blunt end) <bold>D</bold> small tylostyle (head and hastate end) <bold>E</bold> spheraster <bold>F</bold> spherules.</p></caption><graphic xmlns:xlink="http://www.w3.org/1999/xlink" xlink:href="ZooKeys-298-039-g006.jpg" position="float" orientation="portrait" xlink:type="simple"/></fig><table-wrap id="T1" position="float" orientation="portrait"><label>Table 1.</label><caption><p>Measurements of spicules of <italic><tp:taxon-name>Placospongia carinata</tp:taxon-name></italic>, <italic><tp:taxon-name>Placospongia melobesioides</tp:taxon-name></italic>, <italic><tp:taxon-name>Placospongia mixta</tp:taxon-name></italic>, and <italic><tp:taxon-name>Placospongia santodomingoae</tp:taxon-name></italic> sp. n. Sample location, growth form, color and spicule measurements provided per specimen. Spicule dimensions are based on 25 measurements and given in the text as minimum-average-maximum. Spheraster measurements in <italic><tp:taxon-name>Placospongia melobesioides</tp:taxon-name></italic> based on less than ten measurements, due to low of abundance in specimens. &lt;br/&gt;</p></caption><table><tbody><tr><th rowspan="2" colspan="1"/><th rowspan="1" colspan="2"/><th rowspan="1" colspan="3"><bold>tylostyle blunt end</bold></th><th rowspan="1" colspan="3"><bold>tylostyle sharp end</bold></th><th rowspan="1" colspan="2"><bold>selenaster</bold></th><th rowspan="1" colspan="1"><bold>spheraster</bold></th><th rowspan="1" colspan="2"><bold>streptaster</bold></th><th rowspan="1" colspan="2"><bold>microrhabd</bold></th></tr><tr><th rowspan="1" colspan="1"><bold>growthform</bold></th><th rowspan="1" colspan="1"><bold>color live</bold></th><th rowspan="1" colspan="1"><bold>length</bold></th><th rowspan="1" colspan="1"><bold>max width</bold></th><th rowspan="1" colspan="1"><bold>head width</bold></th><th rowspan="1" colspan="1"><bold>length</bold></th><th rowspan="1" colspan="1"><bold>max width</bold></th><th rowspan="1" colspan="1"><bold>head width</bold></th><th rowspan="1" colspan="1"><bold>length</bold></th><th rowspan="1" colspan="1"><bold>width</bold></th><th rowspan="1" colspan="1"><bold>diameter</bold></th><th rowspan="1" colspan="1"><bold>total length</bold></th><th rowspan="1" colspan="1"><bold>length ray</bold></th><th rowspan="1" colspan="1"><bold>length</bold></th><th rowspan="1" colspan="1"><bold>width</bold></th></tr><tr><td rowspan="1" colspan="1"><italic><tp:taxon-name>Placospongia carinata</tp:taxon-name></italic></td><td rowspan="1" colspan="1"/><td rowspan="1" colspan="1"/><td rowspan="1" colspan="1"/><td rowspan="1" colspan="1"/><td rowspan="1" colspan="1"/><td rowspan="1" colspan="1"/><td rowspan="1" colspan="1"/><td rowspan="1" colspan="1"/><td rowspan="1" colspan="1"/><td rowspan="1" colspan="1"/><td rowspan="1" colspan="1"/><td rowspan="1" colspan="1"/><td rowspan="1" colspan="1"/><td rowspan="1" colspan="1"/><td rowspan="1" colspan="1"/></tr><tr><td rowspan="1" colspan="1">R122b-86g-BK1390 (holotype)</td><td rowspan="1" colspan="1"/><td rowspan="1" colspan="1"/><td rowspan="1" colspan="1">500-<bold>710.4</bold>-800</td><td rowspan="1" colspan="1">10-<bold>13.4</bold>-15</td><td rowspan="1" colspan="1">10-<bold>15.3</bold>-18</td><td rowspan="1" colspan="1">140-<bold>317.4</bold>-450</td><td rowspan="1" colspan="1">5-<bold>8.4</bold>-12.5</td><td rowspan="1" colspan="1">8-<bold>9.3</bold>-13</td><td rowspan="1" colspan="1">80-<bold>90</bold>-98</td><td rowspan="1" colspan="1">60-<bold>71.3</bold>-85</td><td rowspan="1" colspan="1"/><td rowspan="1" colspan="1">23-<bold>33.8</bold>-43</td><td rowspan="1" colspan="1">8-<bold>11.6</bold>-15</td><td rowspan="1" colspan="1">8-<bold>12.0</bold>-18</td><td rowspan="1" colspan="1">2.5</td></tr><tr><td rowspan="1" colspan="1">RMNH POR. 4482</td><td rowspan="1" colspan="1">branching</td><td rowspan="1" colspan="1">orange</td><td rowspan="1" colspan="1">660-<bold>726</bold>-800</td><td rowspan="1" colspan="1">10-<bold>12.3</bold>-15</td><td rowspan="1" colspan="1">10-<bold>14.5</bold>-18</td><td rowspan="1" colspan="1">180-<bold>263</bold>-410</td><td rowspan="1" colspan="1">3-<bold>5</bold>-7.5</td><td rowspan="1" colspan="1">8-<bold>7.5</bold>-8</td><td rowspan="1" colspan="1">65-<bold>71.5</bold>-75</td><td rowspan="1" colspan="1">50-<bold>58.5</bold>-65</td><td rowspan="1" colspan="1"/><td rowspan="1" colspan="1">15-<bold>34</bold>-48</td><td rowspan="1" colspan="1">10-<bold>13.0</bold>-15</td><td rowspan="1" colspan="1">8-<bold>11.7</bold>-15</td><td rowspan="1" colspan="1">2.5</td></tr><tr><td rowspan="1" colspan="1">RMNH POR. 4483</td><td rowspan="1" colspan="1">encrusting</td><td rowspan="1" colspan="1">light brown</td><td rowspan="1" colspan="1">610-<bold>703.8</bold>-800</td><td rowspan="1" colspan="1">10-<bold>13.1</bold>-15</td><td rowspan="1" colspan="1">13-<bold>14.9</bold>-18</td><td rowspan="1" colspan="1">190-<bold>286.7</bold>-470</td><td rowspan="1" colspan="1">5-<bold>6.4</bold>-10</td><td rowspan="1" colspan="1">5-<bold>8.6</bold>-13</td><td rowspan="1" colspan="1">60-<bold>80</bold>-85</td><td rowspan="1" colspan="1">60-<bold>62.9</bold>-70</td><td rowspan="1" colspan="1"/><td rowspan="1" colspan="1">20-<bold>33.7</bold>-40</td><td rowspan="1" colspan="1">10-<bold>13.2</bold>-15</td><td rowspan="1" colspan="1">8-<bold>11.9</bold>-18</td><td rowspan="1" colspan="1">2.5</td></tr><tr><td rowspan="1" colspan="1">RMNH POR. 4484</td><td rowspan="1" colspan="1">encrusting</td><td rowspan="1" colspan="1">cream</td><td rowspan="1" colspan="1">560-<bold>709.16</bold>-920</td><td rowspan="1" colspan="1">8-<bold>11.7</bold>-18</td><td rowspan="1" colspan="1">10-<bold>13.9</bold>-18</td><td rowspan="1" colspan="1">175-<bold>267.1</bold>-550</td><td rowspan="1" colspan="1">3-<bold>4.4</bold>-10</td><td rowspan="1" colspan="1">5-<bold>6.4</bold>-13</td><td rowspan="1" colspan="1">50-<bold>61.8</bold>-70</td><td rowspan="1" colspan="1">35-<bold>47.4</bold>-55</td><td rowspan="1" colspan="1"/><td rowspan="1" colspan="1">25-<bold>29.7</bold>-35</td><td rowspan="1" colspan="1">8-<bold>11.0</bold>-15</td><td rowspan="1" colspan="1">10-<bold>13.3</bold>-18</td><td rowspan="1" colspan="1">2.5</td></tr><tr><td rowspan="1" colspan="1">RMNH POR. 4485</td><td rowspan="1" colspan="1">branching</td><td rowspan="1" colspan="1">dark brown</td><td rowspan="1" colspan="1">550-<bold>761.2</bold>-930</td><td rowspan="1" colspan="1">10-<bold>14</bold>-18</td><td rowspan="1" colspan="1">13-<bold>15.5</bold>-18</td><td rowspan="1" colspan="1">210-<bold>295.2</bold>-450</td><td rowspan="1" colspan="1">3-<bold>5.6</bold>-8</td><td rowspan="1" colspan="1">5-<bold>7.6</bold>-10</td><td rowspan="1" colspan="1">28-<bold>63</bold>-73</td><td rowspan="1" colspan="1">38-<bold>50</bold>-58</td><td rowspan="1" colspan="1"/><td rowspan="1" colspan="1">20-<bold>27.6</bold>-38</td><td rowspan="1" colspan="1">5-<bold>9.0</bold>-13</td><td rowspan="1" colspan="1">5-<bold>9.4</bold>-13</td><td rowspan="1" colspan="1">&lt;2.5</td></tr><tr><td rowspan="1" colspan="1">RMNH POR. 744</td><td rowspan="1" colspan="1">encrusting</td><td rowspan="1" colspan="1">purple</td><td rowspan="1" colspan="1">450-<bold>748.6</bold>-980</td><td rowspan="1" colspan="1">8-<bold>11.1</bold>-13</td><td rowspan="1" colspan="1">10-<bold>13.2</bold>-15</td><td rowspan="1" colspan="1">195-<bold>256.8</bold>-550</td><td rowspan="1" colspan="1">5-<bold>6.2</bold>-10</td><td rowspan="1" colspan="1">5-<bold>6.7</bold>-8</td><td rowspan="1" colspan="1">60-<bold>66.3</bold>-70</td><td rowspan="1" colspan="1">50-<bold>55.6</bold>-65</td><td rowspan="1" colspan="1"/><td rowspan="1" colspan="1">25-<bold>29.9</bold>-38</td><td rowspan="1" colspan="1">10-12.918</td><td rowspan="1" colspan="1">8-<bold>10.8</bold>-13</td><td rowspan="1" colspan="1">&lt;2.5</td></tr><tr><td rowspan="1" colspan="1">RMNH POR. 754</td><td rowspan="1" colspan="1">encrusting</td><td rowspan="1" colspan="1">white</td><td rowspan="1" colspan="1">540-<bold>705.8</bold>-830</td><td rowspan="1" colspan="1">10-<bold>12.8</bold>-15</td><td rowspan="1" colspan="1">13-<bold>15.2</bold>-18</td><td rowspan="1" colspan="1">280-<bold>355.5</bold>-500</td><td rowspan="1" colspan="1">5-<bold>7.0</bold>-10</td><td rowspan="1" colspan="1">5-<bold>8.6</bold>-13</td><td rowspan="1" colspan="1">55-<bold>67.7</bold>-75</td><td rowspan="1" colspan="1">45-<bold>51.8</bold>-55</td><td rowspan="1" colspan="1"/><td rowspan="1" colspan="1">25-<bold>30.9</bold>-38</td><td rowspan="1" colspan="1">8-<bold>9.5</bold>-13</td><td rowspan="1" colspan="1">8-<bold>12.3</bold>-18</td><td rowspan="1" colspan="1">2.5</td></tr><tr><td rowspan="1" colspan="1">RMNH POR. 755</td><td rowspan="1" colspan="1">encrusting</td><td rowspan="1" colspan="1">cream</td><td rowspan="1" colspan="1">560-<bold>764.7</bold>-910</td><td rowspan="1" colspan="1">8-<bold>12.2</bold>-15</td><td rowspan="1" colspan="1">10-<bold>14.7</bold>-18</td><td rowspan="1" colspan="1">250-<bold>311.8</bold>-360</td><td rowspan="1" colspan="1">5-<bold>7.3</bold>-8</td><td rowspan="1" colspan="1">5-<bold>8.2</bold>-10</td><td rowspan="1" colspan="1">55-<bold>61.1</bold>-65</td><td rowspan="1" colspan="1">38-<bold>47.5</bold>-55</td><td rowspan="1" colspan="1"/><td rowspan="1" colspan="1">30-<bold>32.9</bold>-38</td><td rowspan="1" colspan="1">8-<bold>9.8</bold>-13</td><td rowspan="1" colspan="1">8-<bold>10.2</bold>-13</td><td rowspan="1" colspan="1">2.5</td></tr><tr><td rowspan="1" colspan="1">ZMA Por. 10727</td><td rowspan="1" colspan="1">encrusting</td><td rowspan="1" colspan="1">-</td><td rowspan="1" colspan="1">620-<bold>738.7</bold>-840</td><td rowspan="1" colspan="1">8-<bold>11</bold>-13</td><td rowspan="1" colspan="1">13-<bold>15.5</bold>-18</td><td rowspan="1" colspan="1">240-<bold>258.3</bold>-270</td><td rowspan="1" colspan="1">3-<bold>3.3</bold>-5</td><td rowspan="1" colspan="1">3-<bold>4.6</bold>-8</td><td rowspan="1" colspan="1">50-<bold>58.8</bold>-78</td><td rowspan="1" colspan="1">35-<bold>42.5</bold>-63</td><td rowspan="1" colspan="1"/><td rowspan="1" colspan="1">25-<bold>27.6</bold>-38</td><td rowspan="1" colspan="1">8-<bold>11.1</bold>-15</td><td rowspan="1" colspan="1">8-<bold>8.1</bold>-10</td><td rowspan="1" colspan="1">&lt;2.5</td></tr><tr><td rowspan="1" colspan="1">ZMA Por. 9189</td><td rowspan="1" colspan="1">branching</td><td rowspan="1" colspan="1">-</td><td rowspan="1" colspan="1">550-<bold>703.3</bold>-820</td><td rowspan="1" colspan="1">10-<bold>12.8</bold>-15</td><td rowspan="1" colspan="1">13-<bold>15</bold>-18</td><td rowspan="1" colspan="1">210-<bold>318.8</bold>-410</td><td rowspan="1" colspan="1">5-<bold>7.5</bold>-10</td><td rowspan="1" colspan="1">5-<bold>9.7</bold>-13</td><td rowspan="1" colspan="1">63-<bold>72.2</bold>-78</td><td rowspan="1" colspan="1">50-<bold>56.8</bold>-65</td><td rowspan="1" colspan="1"/><td rowspan="1" colspan="1">30-<bold>35</bold>-48</td><td rowspan="1" colspan="1">8-<bold>10.7</bold>-15</td><td rowspan="1" colspan="1">8-<bold>9.2</bold>-13</td><td rowspan="1" colspan="1">2.5</td></tr><tr><td rowspan="1" colspan="1"><italic><tp:taxon-name>Placospongia melobesioides</tp:taxon-name></italic></td><td rowspan="1" colspan="1"/><td rowspan="1" colspan="1"/><td rowspan="1" colspan="1"/><td rowspan="1" colspan="1"/><td rowspan="1" colspan="1"/><td rowspan="1" colspan="1"/><td rowspan="1" colspan="1"/><td rowspan="1" colspan="1"/><td rowspan="1" colspan="1"/><td rowspan="1" colspan="1"/><td rowspan="1" colspan="1"/><td rowspan="1" colspan="1"/><td rowspan="1" colspan="1"/><td rowspan="1" colspan="1"/><td rowspan="1" colspan="1"/></tr><tr><td rowspan="1" colspan="1">BMNH52.4.1.14 (holotype)</td><td rowspan="1" colspan="1">branching</td><td rowspan="1" colspan="1">dark brown</td><td rowspan="1" colspan="1">670-<bold>879.6</bold>-1010</td><td rowspan="1" colspan="1">10-<bold>13.2</bold>-18</td><td rowspan="1" colspan="1">10-<bold>16.3</bold>-20</td><td rowspan="1" colspan="1">205-<bold>293.4</bold>-420</td><td rowspan="1" colspan="1">5-<bold>9.9</bold>-13</td><td rowspan="1" colspan="1">5-<bold>9.9</bold>-13</td><td rowspan="1" colspan="1">58-<bold>63.1</bold>-68</td><td rowspan="1" colspan="1">45-<bold>51.7</bold>-68</td><td rowspan="1" colspan="1">15-<bold>16.8</bold>-18</td><td rowspan="1" colspan="1"/><td rowspan="1" colspan="1"/><td rowspan="1" colspan="1"/><td rowspan="1" colspan="1"/></tr><tr><td rowspan="1" colspan="1">RMNH POR. 4495</td><td rowspan="1" colspan="1">encrusting</td><td rowspan="1" colspan="1">dark brown</td><td rowspan="1" colspan="1">480-<bold>717.6</bold>-1040</td><td rowspan="1" colspan="1">5-<bold>9.5</bold>-15</td><td rowspan="1" colspan="1">8-<bold>10.3</bold>-15</td><td rowspan="1" colspan="1">190-<bold>297.6</bold>-370</td><td rowspan="1" colspan="1">3-<bold>5.8</bold>-8</td><td rowspan="1" colspan="1">3-<bold>6.1</bold>-8</td><td rowspan="1" colspan="1">45-<bold>56.6</bold>-70</td><td rowspan="1" colspan="1">30-<bold>41.6</bold>-50</td><td rowspan="1" colspan="1"/><td rowspan="1" colspan="1"/><td rowspan="1" colspan="1"/><td rowspan="1" colspan="1"/><td rowspan="1" colspan="1"/></tr><tr><td rowspan="1" colspan="1">RMNH POR. 4496</td><td rowspan="1" colspan="1">branching</td><td rowspan="1" colspan="1">dark brown</td><td rowspan="1" colspan="1">580-<bold>778.4</bold>-900</td><td rowspan="1" colspan="1">8-<bold>11.7</bold>-15</td><td rowspan="1" colspan="1">10-<bold>14.1</bold>-18</td><td rowspan="1" colspan="1">230-<bold>272.8</bold>-400</td><td rowspan="1" colspan="1">5-<bold>7.4</bold>-10</td><td rowspan="1" colspan="1">8-<bold>9.1</bold>-10</td><td rowspan="1" colspan="1">45-<bold>60</bold>-75</td><td rowspan="1" colspan="1">35-<bold>45</bold>-63</td><td rowspan="1" colspan="1"/><td rowspan="1" colspan="1"/><td rowspan="1" colspan="1"/><td rowspan="1" colspan="1"/><td rowspan="1" colspan="1"/></tr><tr><td rowspan="1" colspan="1">RMNH POR. 4497</td><td rowspan="1" colspan="1">branching</td><td rowspan="1" colspan="1">dark brown</td><td rowspan="1" colspan="1">620-<bold>745.2</bold>-860</td><td rowspan="1" colspan="1">10-<bold>12.2</bold>-15</td><td rowspan="1" colspan="1">13-<bold>14.8</bold>-18</td><td rowspan="1" colspan="1">250-<bold>320.8</bold>-450</td><td rowspan="1" colspan="1">5-<bold>8.8</bold>-10</td><td rowspan="1" colspan="1">5-<bold>9.4</bold>-13</td><td rowspan="1" colspan="1">63-<bold>70.8</bold>-83</td><td rowspan="1" colspan="1">45-<bold>59.6</bold>-65</td><td rowspan="1" colspan="1"/><td rowspan="1" colspan="1"/><td rowspan="1" colspan="1"/><td rowspan="1" colspan="1"/><td rowspan="1" colspan="1"/></tr><tr><td rowspan="1" colspan="1">RMNH POR. 3935</td><td rowspan="1" colspan="1">encrusting</td><td rowspan="1" colspan="1">dark brown</td><td rowspan="1" colspan="1">460-<bold>660.9</bold>-760</td><td rowspan="1" colspan="1">10-<bold>11.6</bold>-15</td><td rowspan="1" colspan="1">10-<bold>13.7</bold>-18</td><td rowspan="1" colspan="1">210-<bold>325.8</bold>-450</td><td rowspan="1" colspan="1">3-<bold>7.4</bold>-13</td><td rowspan="1" colspan="1">3-<bold>8.3</bold>-13</td><td rowspan="1" colspan="1">45-<bold>63.9</bold>-70</td><td rowspan="1" colspan="1">38-<bold>51.3</bold>-60</td><td rowspan="1" colspan="1">15-20</td><td rowspan="1" colspan="1"/><td rowspan="1" colspan="1"/><td rowspan="1" colspan="1"/><td rowspan="1" colspan="1"/></tr><tr><td rowspan="1" colspan="1">RMNH POR. 3166</td><td rowspan="1" colspan="1">encrusting</td><td rowspan="1" colspan="1">dark brown</td><td rowspan="1" colspan="1">460-<bold>704.8</bold>-810</td><td rowspan="1" colspan="1">8-<bold>11.4</bold>-13</td><td rowspan="1" colspan="1">10-<bold>13.2</bold>-15</td><td rowspan="1" colspan="1">200-<bold>288</bold>-470</td><td rowspan="1" colspan="1">3-<bold>9.5</bold>-13</td><td rowspan="1" colspan="1">5-<bold>10.8</bold>-15</td><td rowspan="1" colspan="1">60-<bold>63.6</bold>-70</td><td rowspan="1" colspan="1">50-<bold>50.2</bold>-55</td><td rowspan="1" colspan="1"/><td rowspan="1" colspan="1"/><td rowspan="1" colspan="1"/><td rowspan="1" colspan="1"/><td rowspan="1" colspan="1"/></tr><tr><td rowspan="1" colspan="1">RMNH POR. 3976</td><td rowspan="1" colspan="1">branching</td><td rowspan="1" colspan="1">dark brown</td><td rowspan="1" colspan="1">600-<bold>793.6</bold>-910</td><td rowspan="1" colspan="1">10-<bold>12</bold>-15</td><td rowspan="1" colspan="1">13-<bold>14</bold>-18</td><td rowspan="1" colspan="1">190-<bold>321.2</bold>-450</td><td rowspan="1" colspan="1">5-<bold>8.5</bold>-13</td><td rowspan="1" colspan="1">5-<bold>9.6</bold>-13</td><td rowspan="1" colspan="1">48-<bold>66.8</bold>-75</td><td rowspan="1" colspan="1">48-<bold>55.2</bold>-65</td><td rowspan="1" colspan="1"/><td rowspan="1" colspan="1"/><td rowspan="1" colspan="1"/><td rowspan="1" colspan="1"/><td rowspan="1" colspan="1"/></tr><tr><td rowspan="1" colspan="1">RMNH POR. 3977</td><td rowspan="1" colspan="1">branching</td><td rowspan="1" colspan="1">brown</td><td rowspan="1" colspan="1">510-<bold>683.6</bold>-780</td><td rowspan="1" colspan="1">10-<bold>11.5</bold>-13</td><td rowspan="1" colspan="1">13-<bold>13.9</bold>-15</td><td rowspan="1" colspan="1">200-<bold>326</bold>-450</td><td rowspan="1" colspan="1">5-<bold>7.5</bold>-10</td><td rowspan="1" colspan="1">8-<bold>9.5</bold>-13</td><td rowspan="1" colspan="1">58-<bold>63.3</bold>-68</td><td rowspan="1" colspan="1">40-<bold>46</bold>-53</td><td rowspan="1" colspan="1"/><td rowspan="1" colspan="1"/><td rowspan="1" colspan="1"/><td rowspan="1" colspan="1"/><td rowspan="1" colspan="1"/></tr><tr><td rowspan="1" colspan="1">RMNH POR. 758</td><td rowspan="1" colspan="1">branching</td><td rowspan="1" colspan="1">purple</td><td rowspan="1" colspan="1">630-<bold>853.2</bold>-1020</td><td rowspan="1" colspan="1">10-<bold>13.3</bold>-15</td><td rowspan="1" colspan="1">13-<bold>15.8</bold>-18</td><td rowspan="1" colspan="1">210-<bold>253.2</bold>-310</td><td rowspan="1" colspan="1">5-<bold>9.5</bold>-13</td><td rowspan="1" colspan="1">8-<bold>11.8</bold>-15</td><td rowspan="1" colspan="1">50-<bold>55.2</bold>-62.5</td><td rowspan="1" colspan="1">35-<bold>42.3</bold>-50</td><td rowspan="1" colspan="1">15</td><td rowspan="1" colspan="1"/><td rowspan="1" colspan="1"/><td rowspan="1" colspan="1"/><td rowspan="1" colspan="1"/></tr><tr><td rowspan="1" colspan="1">RMNH POR. 757</td><td rowspan="1" colspan="1">branching</td><td rowspan="1" colspan="1">white</td><td rowspan="1" colspan="1">550-<bold>829.2</bold>-960</td><td rowspan="1" colspan="1">10-<bold>13.3</bold>-16</td><td rowspan="1" colspan="1">13-<bold>15.8</bold>-18</td><td rowspan="1" colspan="1">260-<bold>302.1</bold>-370</td><td rowspan="1" colspan="1">8-<bold>9.6</bold>-13</td><td rowspan="1" colspan="1">10-<bold>11.2</bold>-15</td><td rowspan="1" colspan="1">55-<bold>60.4</bold>-65</td><td rowspan="1" colspan="1">43-<bold>48.0</bold>-53</td><td rowspan="1" colspan="1"/><td rowspan="1" colspan="1"/><td rowspan="1" colspan="1"/><td rowspan="1" colspan="1"/><td rowspan="1" colspan="1"/></tr><tr><td rowspan="1" colspan="1">RMNH POR. 2464</td><td rowspan="1" colspan="1">branching</td><td rowspan="1" colspan="1">-</td><td rowspan="1" colspan="1">710-<bold>933.4</bold>-1080</td><td rowspan="1" colspan="1">12.5-<bold>15</bold>-17.5</td><td rowspan="1" colspan="1">13-<bold>15.7</bold>-20</td><td rowspan="1" colspan="1">240-<bold>326.7</bold>-330</td><td rowspan="1" colspan="1">5-<bold>9.2</bold>-13</td><td rowspan="1" colspan="1">5-<bold>10.8</bold>-15</td><td rowspan="1" colspan="1">67.5-<bold>81</bold>-87.5</td><td rowspan="1" colspan="1">60-<bold>72.5</bold>-85</td><td rowspan="1" colspan="1"/><td rowspan="1" colspan="1"/><td rowspan="1" colspan="1"/><td rowspan="1" colspan="1"/><td rowspan="1" colspan="1"/></tr><tr><td rowspan="1" colspan="1">ZMA Por. 10459</td><td rowspan="1" colspan="1">branching</td><td rowspan="1" colspan="1">brown</td><td rowspan="1" colspan="1">520-<bold>670.8</bold>-820</td><td rowspan="1" colspan="1">7.5-<bold>11.4</bold>-12.5</td><td rowspan="1" colspan="1">10-<bold>13.4</bold>-17.5</td><td rowspan="1" colspan="1">310-<bold>362.5</bold>-430</td><td rowspan="1" colspan="1">5-<bold>8.8</bold>-10</td><td rowspan="1" colspan="1">5-<bold>10.1</bold>-13</td><td rowspan="1" colspan="1">62.5-<bold>68.9</bold>-72.5</td><td rowspan="1" colspan="1">50-<bold>55.5</bold>-65</td><td rowspan="1" colspan="1"/><td rowspan="1" colspan="1"/><td rowspan="1" colspan="1"/><td rowspan="1" colspan="1"/><td rowspan="1" colspan="1"/></tr><tr><td rowspan="1" colspan="1"><italic><tp:taxon-name>Placospongia mixta</tp:taxon-name></italic></td><td rowspan="1" colspan="1"/><td rowspan="1" colspan="1"/><td rowspan="1" colspan="1"/><td rowspan="1" colspan="1"/><td rowspan="1" colspan="1"/><td rowspan="1" colspan="1"/><td rowspan="1" colspan="1"/><td rowspan="1" colspan="1"/><td rowspan="1" colspan="1"/><td rowspan="1" colspan="1"/><td rowspan="1" colspan="1"/><td rowspan="1" colspan="1"/><td rowspan="1" colspan="1"/><td rowspan="1" colspan="1"/><td rowspan="1" colspan="1"/></tr><tr><td rowspan="1" colspan="1">ZMB3204 (holotype)</td><td rowspan="1" colspan="1">encrusting</td><td rowspan="1" colspan="1">-</td><td rowspan="1" colspan="1">355-<bold>672.4</bold>-940</td><td rowspan="1" colspan="1">8-<bold>12.1</bold>-18</td><td rowspan="1" colspan="1">8-<bold>15.6</bold>-20</td><td rowspan="1" colspan="1">165-<bold>226.4</bold>-275</td><td rowspan="1" colspan="1">3-<bold>6.1</bold>-8</td><td rowspan="1" colspan="1">3-<bold>7.8</bold>-10</td><td rowspan="1" colspan="1">55-<bold>69.8</bold>-75</td><td rowspan="1" colspan="1">43-<bold>55.4</bold>-73</td><td rowspan="1" colspan="1">20-<bold>25</bold>-30</td><td rowspan="1" colspan="1">15-<bold>23.9</bold>-33</td><td rowspan="1" colspan="1">3-<bold>7.6</bold>-13</td><td rowspan="1" colspan="1">5-<bold>7.1</bold>-10</td><td rowspan="1" colspan="1">&lt;2.5</td></tr><tr><td rowspan="1" colspan="1">RMNH POR. 4112</td><td rowspan="1" colspan="1">encrusting</td><td rowspan="1" colspan="1">red</td><td rowspan="1" colspan="1">480-<bold>870</bold>-1040</td><td rowspan="1" colspan="1">10-<bold>12.7</bold>-15</td><td rowspan="1" colspan="1">13-<bold>15.8</bold>-28</td><td rowspan="1" colspan="1">210-<bold>288</bold>-410</td><td rowspan="1" colspan="1">5-<bold>6.2</bold>-10</td><td rowspan="1" colspan="1">5-<bold>7.2</bold>-10</td><td rowspan="1" colspan="1">50-<bold>66.6</bold>-75</td><td rowspan="1" colspan="1">38-<bold>50.7</bold>-58</td><td rowspan="1" colspan="1">18-<bold>20.2</bold>-25</td><td rowspan="1" colspan="1">18-<bold>23.7</bold>-35</td><td rowspan="1" colspan="1">5-<bold>6.4</bold>-10</td><td rowspan="1" colspan="1">5-<bold>6.4</bold>-10</td><td rowspan="1" colspan="1">&lt;2.5</td></tr><tr><td rowspan="1" colspan="1">RMNH POR. 4113</td><td rowspan="1" colspan="1">encrusting</td><td rowspan="1" colspan="1">cream</td><td rowspan="1" colspan="1">550-<bold>817.6</bold>-1030</td><td rowspan="1" colspan="1">10-<bold>13.1</bold>-15</td><td rowspan="1" colspan="1">13-<bold>15.6</bold>-18</td><td rowspan="1" colspan="1">160-<bold>260</bold>-350</td><td rowspan="1" colspan="1">5-<bold>7.3</bold>-10</td><td rowspan="1" colspan="1">5-<bold>8.2</bold>-12.5</td><td rowspan="1" colspan="1">62.5-<bold>66</bold>-70</td><td rowspan="1" colspan="1">45-<bold>53</bold>-57.5</td><td rowspan="1" colspan="1">20-<bold>22.1</bold>-25</td><td rowspan="1" colspan="1">20-<bold>24.8</bold>-30</td><td rowspan="1" colspan="1">5-<bold>5.7</bold>-8</td><td rowspan="1" colspan="1">5-<bold>7.5</bold>-10</td><td rowspan="1" colspan="1">2,5</td></tr><tr><td rowspan="1" colspan="1">RMNH POR. 742</td><td rowspan="1" colspan="1">branching</td><td rowspan="1" colspan="1">red</td><td rowspan="1" colspan="1">550-<bold>759.2</bold>-850</td><td rowspan="1" colspan="1">10-<bold>11.9</bold>-15</td><td rowspan="1" colspan="1">10-<bold>14.9</bold>-20</td><td rowspan="1" colspan="1">120-<bold>230</bold>-380</td><td rowspan="1" colspan="1">3-<bold>5.9</bold>-10</td><td rowspan="1" colspan="1">3-<bold>7.6</bold>-10</td><td rowspan="1" colspan="1">50-<bold>65.4</bold>-73</td><td rowspan="1" colspan="1">33-<bold>46.5</bold>-56</td><td rowspan="1" colspan="1">22-<bold>23.4</bold>-25</td><td rowspan="1" colspan="1">15-<bold>22.2</bold>-35</td><td rowspan="1" colspan="1">2-<bold>5.7</bold>-8</td><td rowspan="1" colspan="1">5-<bold>7.4</bold>-10</td><td rowspan="1" colspan="1">&lt;2.5</td></tr><tr><td rowspan="1" colspan="1">RMNH POR. 4489</td><td rowspan="1" colspan="1">encrusting</td><td rowspan="1" colspan="1">cream</td><td rowspan="1" colspan="1">630-<bold>886.6</bold>-1010</td><td rowspan="1" colspan="1">10-<bold>12.9</bold>-15</td><td rowspan="1" colspan="1">13-<bold>15.4</bold>-19</td><td rowspan="1" colspan="1">175-<bold>221.5</bold>-320</td><td rowspan="1" colspan="1">3-<bold>3.9</bold>-8</td><td rowspan="1" colspan="1">2-<bold>7.2</bold>-10</td><td rowspan="1" colspan="1">60-<bold>68</bold>-75</td><td rowspan="1" colspan="1">43-<bold>50.8</bold>-58</td><td rowspan="1" colspan="1">18-<bold>20.6</bold>-25</td><td rowspan="1" colspan="1">20-<bold>26.1</bold>-35</td><td rowspan="1" colspan="1">8-<bold>10.8</bold>-15</td><td rowspan="1" colspan="1">8-<bold>8.5</bold>-10</td><td rowspan="1" colspan="1">&lt;2.5</td></tr><tr><td rowspan="1" colspan="1">RMNH POR. 4490</td><td rowspan="1" colspan="1">encrusting</td><td rowspan="1" colspan="1">cream</td><td rowspan="1" colspan="1">510-<bold>727.6</bold>-970</td><td rowspan="1" colspan="1">8-13.120</td><td rowspan="1" colspan="1">13-<bold>16.3</bold>-23</td><td rowspan="1" colspan="1">150-<bold>240</bold>-310</td><td rowspan="1" colspan="1">3-<bold>5.3</bold>-8</td><td rowspan="1" colspan="1">2-<bold>6.4</bold>-8</td><td rowspan="1" colspan="1">55-<bold>70.4</bold>-83</td><td rowspan="1" colspan="1">40-<bold>53.3</bold>-65</td><td rowspan="1" colspan="1">13-<bold>20.5</bold>-25</td><td rowspan="1" colspan="1">15-<bold>21.7</bold>-30</td><td rowspan="1" colspan="1">5-<bold>6.4</bold>-13</td><td rowspan="1" colspan="1">8-<bold>9.2</bold>-13</td><td rowspan="1" colspan="1">&lt;2.5</td></tr><tr><td rowspan="1" colspan="1">RMNH POR. 4491</td><td rowspan="1" colspan="1">encrusting</td><td rowspan="1" colspan="1">brown</td><td rowspan="1" colspan="1">780-<bold>1001.4</bold>-1200</td><td rowspan="1" colspan="1">10-<bold>14.8</bold>-18</td><td rowspan="1" colspan="1">15-<bold>17.5</bold>-20</td><td rowspan="1" colspan="1">240-<bold>284</bold>-350</td><td rowspan="1" colspan="1">5-<bold>6.3</bold>-8</td><td rowspan="1" colspan="1">5-<bold>8.3</bold>-10</td><td rowspan="1" colspan="1">60-<bold>71</bold>-75</td><td rowspan="1" colspan="1">48-<bold>57.5</bold>-63</td><td rowspan="1" colspan="1">18-<bold>23</bold>-25</td><td rowspan="1" colspan="1">20-<bold>27.3</bold>-35</td><td rowspan="1" colspan="1">5-<bold>7</bold>-10</td><td rowspan="1" colspan="1">5-<bold>6.3</bold>-8</td><td rowspan="1" colspan="1">2,5</td></tr><tr><td rowspan="1" colspan="1">RMNH POR. 4492</td><td rowspan="1" colspan="1">encrusting</td><td rowspan="1" colspan="1">white</td><td rowspan="1" colspan="1">610-<bold>995.8</bold>-1250</td><td rowspan="1" colspan="1">10-<bold>16</bold>-20</td><td rowspan="1" colspan="1">13-<bold>19</bold>-25</td><td rowspan="1" colspan="1">260-<bold>274</bold>-290</td><td rowspan="1" colspan="1">8-<bold>9</bold>-10</td><td rowspan="1" colspan="1">8-<bold>9</bold>-10</td><td rowspan="1" colspan="1">58-<bold>71</bold>-78</td><td rowspan="1" colspan="1">45-<bold>54.6</bold>-70</td><td rowspan="1" colspan="1">15-<bold>20.2</bold>-25</td><td rowspan="1" colspan="1">18-<bold>24.8</bold>-33</td><td rowspan="1" colspan="1">10-<bold>11.2</bold>-15</td><td rowspan="1" colspan="1">5-<bold>8.6</bold>-18</td><td rowspan="1" colspan="1">&lt;2.5</td></tr><tr><td rowspan="1" colspan="1">RMNH POR. 3158</td><td rowspan="1" colspan="1">encrusting</td><td rowspan="1" colspan="1">cream</td><td rowspan="1" colspan="1">550-<bold>990</bold>-1210</td><td rowspan="1" colspan="1">13-<bold>16.9</bold>-20</td><td rowspan="1" colspan="1">13-<bold>17.5</bold>-20</td><td rowspan="1" colspan="1">130-<bold>267.8</bold>-400</td><td rowspan="1" colspan="1">5-<bold>8.8</bold>-15</td><td rowspan="1" colspan="1">8-<bold>9</bold>-10</td><td rowspan="1" colspan="1">65-<bold>71</bold>-75</td><td rowspan="1" colspan="1">50-<bold>56.5</bold>-63</td><td rowspan="1" colspan="1">23-<bold>23.8</bold>-25</td><td rowspan="1" colspan="1">23-<bold>28.4</bold>-35</td><td rowspan="1" colspan="1">5-<bold>8.7</bold>-13</td><td rowspan="1" colspan="1">5-<bold>6.6</bold>-8</td><td rowspan="1" colspan="1">&lt;2.5</td></tr><tr><td rowspan="1" colspan="1">RMNH POR. 745</td><td rowspan="1" colspan="1">encrusting</td><td rowspan="1" colspan="1">red</td><td rowspan="1" colspan="1">760-<bold>914.1</bold>-1030</td><td rowspan="1" colspan="1">13-<bold>17</bold>-23</td><td rowspan="1" colspan="1">10-<bold>18</bold>-25</td><td rowspan="1" colspan="1">250-<bold>366.6</bold>-480</td><td rowspan="1" colspan="1">3-<bold>8</bold>-13</td><td rowspan="1" colspan="1">3-<bold>9</bold>-13</td><td rowspan="1" colspan="1">45-<bold>73.6</bold>-80</td><td rowspan="1" colspan="1">45-<bold>60</bold>-70</td><td rowspan="1" colspan="1">20-<bold>23.9</bold>-25</td><td rowspan="1" colspan="1">20-<bold>23.7</bold>-30</td><td rowspan="1" colspan="1">3-<bold>6.4</bold>-9</td><td rowspan="1" colspan="1">5-<bold>7.5</bold>-10</td><td rowspan="1" colspan="1">&lt;2.5</td></tr><tr><td rowspan="1" colspan="1">RMNH POR. 4493</td><td rowspan="1" colspan="1">encrusting</td><td rowspan="1" colspan="1">brown</td><td rowspan="1" colspan="1">460-<bold>761.6</bold>-1070</td><td rowspan="1" colspan="1">10-<bold>14.6</bold>-23</td><td rowspan="1" colspan="1">13-<bold>17.38</bold>-25</td><td rowspan="1" colspan="1">220-<bold>323.6</bold>-430</td><td rowspan="1" colspan="1">8-<bold>9.1</bold>-13</td><td rowspan="1" colspan="1">10-<bold>11.3</bold>-15</td><td rowspan="1" colspan="1">73-<bold>80.3</bold>-85</td><td rowspan="1" colspan="1">53-<bold>65.3</bold>-73</td><td rowspan="1" colspan="1">20-<bold>26.5</bold>-30</td><td rowspan="1" colspan="1">18-<bold>23.4</bold>-30</td><td rowspan="1" colspan="1">15-<bold>8.1</bold>-10</td><td rowspan="1" colspan="1">8-<bold>8.7</bold>-13</td><td rowspan="1" colspan="1">&lt;2.5</td></tr><tr><td rowspan="1" colspan="1">RMNH POR. 4494</td><td rowspan="1" colspan="1">encrusting</td><td rowspan="1" colspan="1">brown</td><td rowspan="1" colspan="1">540-<bold>758</bold>-900</td><td rowspan="1" colspan="1">10-<bold>12.2</bold>-18</td><td rowspan="1" colspan="1">10-<bold>13.8</bold>-20</td><td rowspan="1" colspan="1">180-<bold>216.9</bold>-350</td><td rowspan="1" colspan="1">3-<bold>3.3</bold>-5</td><td rowspan="1" colspan="1">4-<bold>4.4</bold>-8</td><td rowspan="1" colspan="1">50-<bold>59.1</bold>-68</td><td rowspan="1" colspan="1">35-<bold>42.3</bold>-58</td><td rowspan="1" colspan="1">15-<bold>20.9</bold>-28</td><td rowspan="1" colspan="1">23-<bold>26.9</bold>-30</td><td rowspan="1" colspan="1">8-<bold>10.4</bold>-13</td><td rowspan="1" colspan="1">8-<bold>8.5</bold>-10</td><td rowspan="1" colspan="1">&lt;2.5</td></tr><tr><td rowspan="1" colspan="1"><italic><tp:taxon-name>Placospongia santodomingoae</tp:taxon-name></italic> sp.n.</td><td rowspan="1" colspan="1"/><td rowspan="1" colspan="1"/><td rowspan="1" colspan="1"/><td rowspan="1" colspan="1"/><td rowspan="1" colspan="1"/><td rowspan="1" colspan="1"/><td rowspan="1" colspan="1"/><td rowspan="1" colspan="1"/><td rowspan="1" colspan="1"/><td rowspan="1" colspan="1"/><td rowspan="1" colspan="1"/><td rowspan="1" colspan="1"/><td rowspan="1" colspan="1"/><td rowspan="1" colspan="1"/><td rowspan="1" colspan="1"/></tr><tr><td rowspan="1" colspan="1">RMNH POR. 4486 (holotype)</td><td rowspan="1" colspan="1">branching</td><td rowspan="1" colspan="1">brown</td><td rowspan="1" colspan="1">430-<bold>605.6</bold>-660</td><td rowspan="1" colspan="1">13-<bold>15.5</bold>-20</td><td rowspan="1" colspan="1">13-<bold>18.1</bold>-23</td><td rowspan="1" colspan="1">240-<bold>261.3</bold>-290</td><td rowspan="1" colspan="1">5-<bold>7.2</bold>-8</td><td rowspan="1" colspan="1">5-<bold>8.8</bold>-10</td><td rowspan="1" colspan="1">80-<bold>84.8</bold>-90</td><td rowspan="1" colspan="1">60-<bold>67.3</bold>-75</td><td rowspan="1" colspan="1"/><td rowspan="1" colspan="1"/><td rowspan="1" colspan="1"/><td rowspan="1" colspan="1">8-<bold>12.3</bold>-18</td><td rowspan="1" colspan="1">2.5-<bold>2.7</bold>-3.5</td></tr><tr><td rowspan="1" colspan="1">RMNH POR. 4487</td><td rowspan="1" colspan="1">branching</td><td rowspan="1" colspan="1">orange</td><td rowspan="1" colspan="1">530-<bold>652.4</bold>-740</td><td rowspan="1" colspan="1">13-<bold>16</bold>-20</td><td rowspan="1" colspan="1">15-<bold>18.0</bold>-23</td><td rowspan="1" colspan="1">220-<bold>274.7</bold>-310</td><td rowspan="1" colspan="1">5-<bold>8.2</bold>-13</td><td rowspan="1" colspan="1">8-<bold>9.5</bold>-15</td><td rowspan="1" colspan="1">63-<bold>82.9</bold>-93</td><td rowspan="1" colspan="1">60-<bold>66.3</bold>-73</td><td rowspan="1" colspan="1"/><td rowspan="1" colspan="1"/><td rowspan="1" colspan="1"/><td rowspan="1" colspan="1">5-<bold>10.5</bold>-20</td><td rowspan="1" colspan="1">2.5-<bold>2.6</bold>-3.5</td></tr><tr><td rowspan="1" colspan="1">RMNH POR. 4488</td><td rowspan="1" colspan="1">branching</td><td rowspan="1" colspan="1">orange</td><td rowspan="1" colspan="1">480-<bold>633.2</bold>-760</td><td rowspan="1" colspan="1">15-<bold>17.2</bold>-20</td><td rowspan="1" colspan="1">18-<bold>19.6</bold>-23</td><td rowspan="1" colspan="1">190-<bold>273.2</bold>-380</td><td rowspan="1" colspan="1">5-<bold>7.9</bold>-10</td><td rowspan="1" colspan="1">8-<bold>10.3</bold>-13</td><td rowspan="1" colspan="1">80-<bold>87</bold>-93</td><td rowspan="1" colspan="1">58-<bold>69</bold>-75</td><td rowspan="1" colspan="1"/><td rowspan="1" colspan="1"/><td rowspan="1" colspan="1"/><td rowspan="1" colspan="1">8-<bold>13.5</bold>-18</td><td rowspan="1" colspan="1">2.5-<bold>2.9</bold>-3.5</td></tr></tbody></table></table-wrap><fig id="F9" position="float" orientation="portrait"><label>Figure 9.</label><caption><p>Distribution of <italic><tp:taxon-name>Placospongia</tp:taxon-name></italic> spp. in the Indo-West Pacific. Location of symbols is approximate.</p></caption><graphic xmlns:xlink="http://www.w3.org/1999/xlink" xlink:href="ZooKeys-298-039-g009.jpg" position="float" orientation="portrait" xlink:type="simple"/></fig><fig id="F10" position="float" orientation="portrait"><label>Figure 10.</label><caption><p>Bayesian/maximum likelihood phylograms of Cytochrome Oxidase I (COI) sequences from Indo-Pacific <italic><tp:taxon-name>Placospongia</tp:taxon-name></italic> spp. See <xref ref-type="table" rid="T5">Table 5</xref> for GenBank accession numbers. Only posterior probabilities of &gt;90 and maximum likelihood values of &gt;70 indicated. Scale bar indicates substitutions/site.</p></caption><graphic xmlns:xlink="http://www.w3.org/1999/xlink" xlink:href="ZooKeys-298-039-g010.jpg" position="float" orientation="portrait" xlink:type="simple"/></fig><table-wrap id="T5" position="float" orientation="portrait"><label>Table 5.</label><caption><p>Specimens of <italic>Placospongia</italic> studied for DNA analysis. Genbank accession numbers provided for sequences of Cytochrome Oxidase I (COI) and internal transcribed spacer region (ITS).&lt;br/&gt;</p></caption><table><tbody><tr><th rowspan="1" colspan="1"><bold>Registration number</bold></th><th rowspan="1" colspan="1"><bold>Species</bold></th><th rowspan="1" colspan="1"><bold>COI</bold></th><th rowspan="1" colspan="1"><bold>ITS</bold></th></tr><tr><td rowspan="1" colspan="1">RMNH POR. 4482</td><td rowspan="1" colspan="1"><italic><tp:taxon-name>Placospongia carinata</tp:taxon-name></italic></td><td rowspan="1" colspan="1"><ext-link xmlns:xlink="http://www.w3.org/1999/xlink" ext-link-type="uri" xlink:href="http://www.ncbi.nlm.nih.gov/nuccore/KC848441" xlink:type="simple">KC848441</ext-link></td><td rowspan="1" colspan="1"><ext-link xmlns:xlink="http://www.w3.org/1999/xlink" ext-link-type="uri" xlink:href="http://www.ncbi.nlm.nih.gov/nuccore/KC848429" xlink:type="simple">KC848429</ext-link></td></tr><tr><td rowspan="1" colspan="1">RMNH POR. 4483</td><td rowspan="1" colspan="1"><italic><tp:taxon-name>Placospongia carinata</tp:taxon-name></italic></td><td rowspan="1" colspan="1"><ext-link xmlns:xlink="http://www.w3.org/1999/xlink" ext-link-type="uri" xlink:href="http://www.ncbi.nlm.nih.gov/nuccore/KC848441" xlink:type="simple">KC848441</ext-link></td><td rowspan="1" colspan="1"><ext-link xmlns:xlink="http://www.w3.org/1999/xlink" ext-link-type="uri" xlink:href="http://www.ncbi.nlm.nih.gov/nuccore/KC848427" xlink:type="simple">KC848427</ext-link></td></tr><tr><td rowspan="1" colspan="1">RMNH POR. 4484</td><td rowspan="1" colspan="1"><italic><tp:taxon-name>Placospongia carinata</tp:taxon-name></italic></td><td rowspan="1" colspan="1"><ext-link xmlns:xlink="http://www.w3.org/1999/xlink" ext-link-type="uri" xlink:href="http://www.ncbi.nlm.nih.gov/nuccore/KC848441" xlink:type="simple">KC848441</ext-link></td><td rowspan="1" colspan="1"><ext-link xmlns:xlink="http://www.w3.org/1999/xlink" ext-link-type="uri" xlink:href="http://www.ncbi.nlm.nih.gov/nuccore/KC848428" xlink:type="simple">KC848428</ext-link></td></tr><tr><td rowspan="1" colspan="1">RMNH POR. 4485</td><td rowspan="1" colspan="1"><italic><tp:taxon-name>Placospongia carinata</tp:taxon-name></italic></td><td rowspan="1" colspan="1"><ext-link xmlns:xlink="http://www.w3.org/1999/xlink" ext-link-type="uri" xlink:href="http://www.ncbi.nlm.nih.gov/nuccore/KC848441" xlink:type="simple">KC848441</ext-link></td><td rowspan="1" colspan="1"><ext-link xmlns:xlink="http://www.w3.org/1999/xlink" ext-link-type="uri" xlink:href="http://www.ncbi.nlm.nih.gov/nuccore/KC848429" xlink:type="simple">KC848429</ext-link></td></tr><tr><td rowspan="1" colspan="1">ZMA Por. 10727</td><td rowspan="1" colspan="1"><italic><tp:taxon-name>Placospongia carinata</tp:taxon-name></italic></td><td rowspan="1" colspan="1"><ext-link xmlns:xlink="http://www.w3.org/1999/xlink" ext-link-type="uri" xlink:href="http://www.ncbi.nlm.nih.gov/nuccore/KC848441" xlink:type="simple">KC848441</ext-link></td><td rowspan="1" colspan="1">-</td></tr><tr><td rowspan="1" colspan="1">ZMA Por. 11367</td><td rowspan="1" colspan="1"><italic><tp:taxon-name>Placospongia carinata</tp:taxon-name></italic></td><td rowspan="1" colspan="1"><ext-link xmlns:xlink="http://www.w3.org/1999/xlink" ext-link-type="uri" xlink:href="http://www.ncbi.nlm.nih.gov/nuccore/KC848441" xlink:type="simple">KC848441</ext-link></td><td rowspan="1" colspan="1">-</td></tr><tr><td rowspan="1" colspan="1">RMNH POR. 2464</td><td rowspan="1" colspan="1"><italic><tp:taxon-name>Placospongia melobesioides</tp:taxon-name></italic></td><td rowspan="1" colspan="1"><ext-link xmlns:xlink="http://www.w3.org/1999/xlink" ext-link-type="uri" xlink:href="http://www.ncbi.nlm.nih.gov/nuccore/KC848439" xlink:type="simple">KC848439</ext-link></td><td rowspan="1" colspan="1">-</td></tr><tr><td rowspan="1" colspan="1">RMNH POR. 3942</td><td rowspan="1" colspan="1"><italic><tp:taxon-name>Placospongia melobesioides</tp:taxon-name></italic></td><td rowspan="1" colspan="1"><ext-link xmlns:xlink="http://www.w3.org/1999/xlink" ext-link-type="uri" xlink:href="http://www.ncbi.nlm.nih.gov/nuccore/KC848439" xlink:type="simple">KC848439</ext-link></td><td rowspan="1" colspan="1"><ext-link xmlns:xlink="http://www.w3.org/1999/xlink" ext-link-type="uri" xlink:href="http://www.ncbi.nlm.nih.gov/nuccore/KC848422" xlink:type="simple">KC848422</ext-link></td></tr><tr><td rowspan="1" colspan="1">RMNH POR. 3976</td><td rowspan="1" colspan="1"><italic><tp:taxon-name>Placospongia melobesioides</tp:taxon-name></italic></td><td rowspan="1" colspan="1"><ext-link xmlns:xlink="http://www.w3.org/1999/xlink" ext-link-type="uri" xlink:href="http://www.ncbi.nlm.nih.gov/nuccore/KC848439" xlink:type="simple">KC848439</ext-link></td><td rowspan="1" colspan="1">-</td></tr><tr><td rowspan="1" colspan="1">RMNH POR. 4114</td><td rowspan="1" colspan="1"><italic><tp:taxon-name>Placospongia melobesioides</tp:taxon-name></italic></td><td rowspan="1" colspan="1"><ext-link xmlns:xlink="http://www.w3.org/1999/xlink" ext-link-type="uri" xlink:href="http://www.ncbi.nlm.nih.gov/nuccore/KC848439" xlink:type="simple">KC848439</ext-link></td><td rowspan="1" colspan="1"><ext-link xmlns:xlink="http://www.w3.org/1999/xlink" ext-link-type="uri" xlink:href="http://www.ncbi.nlm.nih.gov/nuccore/KC848426" xlink:type="simple">KC848426</ext-link></td></tr><tr><td rowspan="1" colspan="1">RMNH POR. 4495</td><td rowspan="1" colspan="1"><italic><tp:taxon-name>Placospongia melobesioides</tp:taxon-name></italic></td><td rowspan="1" colspan="1"><ext-link xmlns:xlink="http://www.w3.org/1999/xlink" ext-link-type="uri" xlink:href="http://www.ncbi.nlm.nih.gov/nuccore/KC848439" xlink:type="simple">KC848439</ext-link></td><td rowspan="1" colspan="1"><ext-link xmlns:xlink="http://www.w3.org/1999/xlink" ext-link-type="uri" xlink:href="http://www.ncbi.nlm.nih.gov/nuccore/KC848436" xlink:type="simple">KC848436</ext-link></td></tr><tr><td rowspan="1" colspan="1">RMNH POR. 4496</td><td rowspan="1" colspan="1"><italic><tp:taxon-name>Placospongia melobesioides</tp:taxon-name></italic></td><td rowspan="1" colspan="1"><ext-link xmlns:xlink="http://www.w3.org/1999/xlink" ext-link-type="uri" xlink:href="http://www.ncbi.nlm.nih.gov/nuccore/KC848439" xlink:type="simple">KC848439</ext-link></td><td rowspan="1" colspan="1"><ext-link xmlns:xlink="http://www.w3.org/1999/xlink" ext-link-type="uri" xlink:href="http://www.ncbi.nlm.nih.gov/nuccore/KC848436" xlink:type="simple">KC848436</ext-link></td></tr><tr><td rowspan="1" colspan="1">RMNH POR. 4497</td><td rowspan="1" colspan="1"><italic><tp:taxon-name>Placospongia melobesioides</tp:taxon-name></italic></td><td rowspan="1" colspan="1"><ext-link xmlns:xlink="http://www.w3.org/1999/xlink" ext-link-type="uri" xlink:href="http://www.ncbi.nlm.nih.gov/nuccore/KC848439" xlink:type="simple">KC848439</ext-link></td><td rowspan="1" colspan="1"><ext-link xmlns:xlink="http://www.w3.org/1999/xlink" ext-link-type="uri" xlink:href="http://www.ncbi.nlm.nih.gov/nuccore/KC848437" xlink:type="simple">KC848437</ext-link></td></tr><tr><td rowspan="1" colspan="1">RMNH POR.3166</td><td rowspan="1" colspan="1"><italic><tp:taxon-name>Placospongia melobesioides</tp:taxon-name></italic></td><td rowspan="1" colspan="1"><ext-link xmlns:xlink="http://www.w3.org/1999/xlink" ext-link-type="uri" xlink:href="http://www.ncbi.nlm.nih.gov/nuccore/KC848439" xlink:type="simple">KC848439</ext-link></td><td rowspan="1" colspan="1"><ext-link xmlns:xlink="http://www.w3.org/1999/xlink" ext-link-type="uri" xlink:href="http://www.ncbi.nlm.nih.gov/nuccore/KC848422" xlink:type="simple">KC848422</ext-link></td></tr><tr><td rowspan="1" colspan="1">ZMA Por. 10459</td><td rowspan="1" colspan="1"><italic><tp:taxon-name>Placospongia melobesioides</tp:taxon-name></italic></td><td rowspan="1" colspan="1"><ext-link xmlns:xlink="http://www.w3.org/1999/xlink" ext-link-type="uri" xlink:href="http://www.ncbi.nlm.nih.gov/nuccore/KC848439" xlink:type="simple">KC848439</ext-link></td><td rowspan="1" colspan="1"><ext-link xmlns:xlink="http://www.w3.org/1999/xlink" ext-link-type="uri" xlink:href="http://www.ncbi.nlm.nih.gov/nuccore/KC848438" xlink:type="simple">KC848438</ext-link></td></tr><tr><td rowspan="1" colspan="1">RMNH POR. 3158</td><td rowspan="1" colspan="1"><italic><tp:taxon-name>Placospongia mixta</tp:taxon-name></italic></td><td rowspan="1" colspan="1"><ext-link xmlns:xlink="http://www.w3.org/1999/xlink" ext-link-type="uri" xlink:href="http://www.ncbi.nlm.nih.gov/nuccore/KC848440" xlink:type="simple">KC848440</ext-link></td><td rowspan="1" colspan="1"><ext-link xmlns:xlink="http://www.w3.org/1999/xlink" ext-link-type="uri" xlink:href="http://www.ncbi.nlm.nih.gov/nuccore/KC848421" xlink:type="simple">KC848421</ext-link></td></tr><tr><td rowspan="1" colspan="1">RMNH POR. 3960</td><td rowspan="1" colspan="1"><italic><tp:taxon-name>Placospongia mixta</tp:taxon-name></italic></td><td rowspan="1" colspan="1"><ext-link xmlns:xlink="http://www.w3.org/1999/xlink" ext-link-type="uri" xlink:href="http://www.ncbi.nlm.nih.gov/nuccore/KC848440" xlink:type="simple">KC848440</ext-link></td><td rowspan="1" colspan="1"><ext-link xmlns:xlink="http://www.w3.org/1999/xlink" ext-link-type="uri" xlink:href="http://www.ncbi.nlm.nih.gov/nuccore/KC848423" xlink:type="simple">KC848423</ext-link></td></tr><tr><td rowspan="1" colspan="1">RMNH POR. 3979</td><td rowspan="1" colspan="1"><italic><tp:taxon-name>Placospongia mixta</tp:taxon-name></italic></td><td rowspan="1" colspan="1"><ext-link xmlns:xlink="http://www.w3.org/1999/xlink" ext-link-type="uri" xlink:href="http://www.ncbi.nlm.nih.gov/nuccore/KC848440" xlink:type="simple">KC848440</ext-link></td><td rowspan="1" colspan="1">-</td></tr><tr><td rowspan="1" colspan="1">RMNH POR. 4113</td><td rowspan="1" colspan="1"><italic><tp:taxon-name>Placospongia mixta</tp:taxon-name></italic></td><td rowspan="1" colspan="1"><ext-link xmlns:xlink="http://www.w3.org/1999/xlink" ext-link-type="uri" xlink:href="http://www.ncbi.nlm.nih.gov/nuccore/KC848440" xlink:type="simple">KC848440</ext-link></td><td rowspan="1" colspan="1"><ext-link xmlns:xlink="http://www.w3.org/1999/xlink" ext-link-type="uri" xlink:href="http://www.ncbi.nlm.nih.gov/nuccore/KC848425" xlink:type="simple">KC848425</ext-link></td></tr><tr><td rowspan="1" colspan="1">RMNH POR. 4489</td><td rowspan="1" colspan="1"><italic><tp:taxon-name>Placospongia mixta</tp:taxon-name></italic></td><td rowspan="1" colspan="1"><ext-link xmlns:xlink="http://www.w3.org/1999/xlink" ext-link-type="uri" xlink:href="http://www.ncbi.nlm.nih.gov/nuccore/KC848440" xlink:type="simple">KC848440</ext-link></td><td rowspan="1" colspan="1">-</td></tr><tr><td rowspan="1" colspan="1">RMNH POR. 4490</td><td rowspan="1" colspan="1"><italic><tp:taxon-name>Placospongia mixta</tp:taxon-name></italic></td><td rowspan="1" colspan="1"><ext-link xmlns:xlink="http://www.w3.org/1999/xlink" ext-link-type="uri" xlink:href="http://www.ncbi.nlm.nih.gov/nuccore/KC848440" xlink:type="simple">KC848440</ext-link></td><td rowspan="1" colspan="1"><ext-link xmlns:xlink="http://www.w3.org/1999/xlink" ext-link-type="uri" xlink:href="http://www.ncbi.nlm.nih.gov/nuccore/KC848433" xlink:type="simple">KC848433</ext-link></td></tr><tr><td rowspan="1" colspan="1">RMNH POR. 4491</td><td rowspan="1" colspan="1"><italic><tp:taxon-name>Placospongia mixta</tp:taxon-name></italic></td><td rowspan="1" colspan="1"><ext-link xmlns:xlink="http://www.w3.org/1999/xlink" ext-link-type="uri" xlink:href="http://www.ncbi.nlm.nih.gov/nuccore/KC848440" xlink:type="simple">KC848440</ext-link></td><td rowspan="1" colspan="1"><ext-link xmlns:xlink="http://www.w3.org/1999/xlink" ext-link-type="uri" xlink:href="http://www.ncbi.nlm.nih.gov/nuccore/KC848433" xlink:type="simple">KC848433</ext-link></td></tr><tr><td rowspan="1" colspan="1">RMNH POR. 4492</td><td rowspan="1" colspan="1"><italic><tp:taxon-name>Placospongia mixta</tp:taxon-name></italic></td><td rowspan="1" colspan="1"><ext-link xmlns:xlink="http://www.w3.org/1999/xlink" ext-link-type="uri" xlink:href="http://www.ncbi.nlm.nih.gov/nuccore/KC848440" xlink:type="simple">KC848440</ext-link></td><td rowspan="1" colspan="1"><ext-link xmlns:xlink="http://www.w3.org/1999/xlink" ext-link-type="uri" xlink:href="http://www.ncbi.nlm.nih.gov/nuccore/KC848434" xlink:type="simple">KC848434</ext-link></td></tr><tr><td rowspan="1" colspan="1">RMNH POR. 4493</td><td rowspan="1" colspan="1"><italic><tp:taxon-name>Placospongia mixta</tp:taxon-name></italic></td><td rowspan="1" colspan="1"><ext-link xmlns:xlink="http://www.w3.org/1999/xlink" ext-link-type="uri" xlink:href="http://www.ncbi.nlm.nih.gov/nuccore/KC848440" xlink:type="simple">KC848440</ext-link></td><td rowspan="1" colspan="1"><ext-link xmlns:xlink="http://www.w3.org/1999/xlink" ext-link-type="uri" xlink:href="http://www.ncbi.nlm.nih.gov/nuccore/KC848435" xlink:type="simple">KC848435</ext-link></td></tr><tr><td rowspan="1" colspan="1">RMNH POR. 4494</td><td rowspan="1" colspan="1"><italic><tp:taxon-name>Placospongia mixta</tp:taxon-name></italic></td><td rowspan="1" colspan="1"><ext-link xmlns:xlink="http://www.w3.org/1999/xlink" ext-link-type="uri" xlink:href="http://www.ncbi.nlm.nih.gov/nuccore/KC848440" xlink:type="simple">KC848440</ext-link></td><td rowspan="1" colspan="1"><ext-link xmlns:xlink="http://www.w3.org/1999/xlink" ext-link-type="uri" xlink:href="http://www.ncbi.nlm.nih.gov/nuccore/KC848435" xlink:type="simple">KC848435</ext-link></td></tr><tr><td rowspan="1" colspan="1">RMNH POR. 4486</td><td rowspan="1" colspan="1"><italic><tp:taxon-name>Placospongia santodomingoae</tp:taxon-name></italic> sp. n.</td><td rowspan="1" colspan="1"><ext-link xmlns:xlink="http://www.w3.org/1999/xlink" ext-link-type="uri" xlink:href="http://www.ncbi.nlm.nih.gov/nuccore/KC848441" xlink:type="simple">KC848441</ext-link></td><td rowspan="1" colspan="1"><ext-link xmlns:xlink="http://www.w3.org/1999/xlink" ext-link-type="uri" xlink:href="http://www.ncbi.nlm.nih.gov/nuccore/KC848430" xlink:type="simple">KC848430</ext-link></td></tr><tr><td rowspan="1" colspan="1">RMNH POR. 4487</td><td rowspan="1" colspan="1"><italic><tp:taxon-name>Placospongia santodomingoae</tp:taxon-name></italic> sp. n.</td><td rowspan="1" colspan="1"><ext-link xmlns:xlink="http://www.w3.org/1999/xlink" ext-link-type="uri" xlink:href="http://www.ncbi.nlm.nih.gov/nuccore/KC848441" xlink:type="simple">KC848441</ext-link></td><td rowspan="1" colspan="1"><ext-link xmlns:xlink="http://www.w3.org/1999/xlink" ext-link-type="uri" xlink:href="http://www.ncbi.nlm.nih.gov/nuccore/KC848431" xlink:type="simple">KC848431</ext-link></td></tr><tr><td rowspan="1" colspan="1">RMNH POR. 4488</td><td rowspan="1" colspan="1"><italic><tp:taxon-name>Placospongia santodomingoae</tp:taxon-name></italic> sp. n.</td><td rowspan="1" colspan="1"><ext-link xmlns:xlink="http://www.w3.org/1999/xlink" ext-link-type="uri" xlink:href="http://www.ncbi.nlm.nih.gov/nuccore/KC848441" xlink:type="simple">KC848441</ext-link></td><td rowspan="1" colspan="1"><ext-link xmlns:xlink="http://www.w3.org/1999/xlink" ext-link-type="uri" xlink:href="http://www.ncbi.nlm.nih.gov/nuccore/KC848432" xlink:type="simple">KC848432</ext-link></td></tr></tbody></table></table-wrap><fig id="F11" position="float" orientation="portrait"><label>Figure 11.</label><caption><p>Bayesian/maximum likelihood phylograms of genotypes of the internal transcribed spacer region of nuclear ribosomal operons (ITS) of Indo-Pacific <italic><tp:taxon-name>Placospongia</tp:taxon-name></italic> spp. found in this study and related species from the same genus collected from GenBank. Clades C3, C4, C5, C6 &amp; C9 refer to the clades presented in the study by <xref ref-type="bibr" rid="B24">Nichols and Barnes (2005)</xref>. Taxon labels are organized as follows: Specimen - Locality - Genbank code or RMNH POR. Number. Only posterior probabilities of &gt;90 and maximum likelihood values of &gt;70 indicated. Scale bar indicate substitutions/site.</p></caption><graphic xmlns:xlink="http://www.w3.org/1999/xlink" xlink:href="ZooKeys-298-039-g011.jpg" position="float" orientation="portrait" xlink:type="simple"/></fig><table-wrap id="T6" position="float" orientation="portrait"><label>Table 6.</label><caption><p>The number of base differences per site from averaging over all Cytochrome Oxidase I (COI) sequence pairs between <italic><tp:taxon-name>Placospongia</tp:taxon-name></italic> spp. groups are shown (uncorrected <italic>p</italic>-distances). Standard error estimate (s) are shown above the diagonal in italic. The analysis involved 30 nucleotide sequences. There was no within-group difference. <italic><tp:taxon-name>Spirastrella</tp:taxon-name></italic> aff. <italic>decumbens</italic> was used as outgroup in the phylogenetic inference (see <xref ref-type="fig" rid="F10">Fig. 10</xref>).&lt;br/&gt;</p></caption><table><tbody><tr><th rowspan="1" colspan="1"><bold>%<italic>p</italic>-distance COI</bold></th><th rowspan="1" colspan="1"><bold><italic><tp:taxon-name>Placospongia melobesioides</tp:taxon-name></italic></bold></th><th rowspan="1" colspan="1"><bold><italic><tp:taxon-name>Placospongia mixta</tp:taxon-name></italic></bold></th><th rowspan="1" colspan="1"><bold><italic><tp:taxon-name>Placospongia carinata</tp:taxon-name></italic></bold></th><th rowspan="1" colspan="1"><bold><italic><tp:taxon-name>Spirastrella</tp:taxon-name></italic> aff. <italic>decumbens</italic></bold></th></tr><tr><td rowspan="1" colspan="1"><italic><tp:taxon-name>Placospongia melobesioides</tp:taxon-name></italic></td><td rowspan="1" colspan="1">*</td><td rowspan="1" colspan="1"><italic>0.6</italic></td><td rowspan="1" colspan="1"><italic>0.6</italic></td><td rowspan="1" colspan="1"><italic>1.3</italic></td></tr><tr><td rowspan="1" colspan="1"><italic><tp:taxon-name>Placospongia mixta</tp:taxon-name></italic></td><td rowspan="1" colspan="1">2.1</td><td rowspan="1" colspan="1"><italic>*</italic></td><td rowspan="1" colspan="1"><italic>0.3</italic></td><td rowspan="1" colspan="1"><italic>1.2</italic></td></tr><tr><td rowspan="1" colspan="1"><italic><tp:taxon-name>Placospongia carinata</tp:taxon-name></italic></td><td rowspan="1" colspan="1">1.9</td><td rowspan="1" colspan="1">0.5</td><td rowspan="1" colspan="1">*</td><td rowspan="1" colspan="1"><italic>1.3</italic></td></tr><tr><td rowspan="1" colspan="1"><italic><tp:taxon-name>Spirastrella</tp:taxon-name></italic> aff. <italic>decumbens</italic></td><td rowspan="1" colspan="1">12.2</td><td rowspan="1" colspan="1">11.5</td><td rowspan="1" colspan="1">11.7</td><td rowspan="1" colspan="1">*</td></tr></tbody></table></table-wrap><table-wrap id="T7" position="float" orientation="portrait"><label>Table 7.</label><caption><p>The number of base differences per site from averaging over all internal transcribed spacer (ITS) sequence pairs between <italic><tp:taxon-name>Placospongia</tp:taxon-name></italic> spp. groups are shown (uncorrected <italic>p</italic>-distances). Standard error estimate (s) are shown above the diagonal. All positions with less than 5% site coverage were eliminated. Black cursive along the diagonal indicates within-group uncorrected <italic>p-</italic> distance. The analysis involved 73 nucleotide sequences. C9, C5, C6, C4, C3 refer to five clades in the Indo-West Pacific <italic><tp:taxon-name>Placospongia</tp:taxon-name></italic> as presented in <xref ref-type="fig" rid="F11">Fig. 11</xref>.&lt;br/&gt;</p></caption><table><tbody><tr><th rowspan="1" colspan="1"><bold>%<italic>p</italic>-distance ITS</bold></th><th rowspan="1" colspan="1"><bold><italic><tp:taxon-name>Placospongia melobesioides</tp:taxon-name></italic></bold></th><th rowspan="1" colspan="1"><bold><italic><tp:taxon-name>Placospongia mixta</tp:taxon-name></italic></bold></th><th rowspan="1" colspan="1"><bold><italic><tp:taxon-name>Placospongia carinata</tp:taxon-name></italic></bold></th><th rowspan="1" colspan="1"><bold><italic><tp:taxon-name>Placospongia santodomingoae</tp:taxon-name></italic> sp. n.</bold></th><th rowspan="1" colspan="1"><bold>C9</bold></th><th rowspan="1" colspan="1"><bold>C5</bold></th><th rowspan="1" colspan="1"><bold>C6</bold></th><th rowspan="1" colspan="1"><bold>C4</bold></th><th rowspan="1" colspan="1"><bold>C3</bold></th></tr><tr><td rowspan="1" colspan="1"><italic><tp:taxon-name>Placospongia melobesioides</tp:taxon-name></italic></td><td rowspan="1" colspan="1"><bold><italic>0.1</italic></bold></td><td rowspan="1" colspan="1"><italic>1.3</italic></td><td rowspan="1" colspan="1"><italic>1.4</italic></td><td rowspan="1" colspan="1"><italic>1.4</italic></td><td rowspan="1" colspan="1"><italic>0.3</italic></td><td rowspan="1" colspan="1"><italic>1.3</italic></td><td rowspan="1" colspan="1"><italic>1.3</italic></td><td rowspan="1" colspan="1"><italic>1.3</italic></td><td rowspan="1" colspan="1"><italic>1.3</italic></td></tr><tr><td rowspan="1" colspan="1"><italic><tp:taxon-name>Placospongia mixta</tp:taxon-name></italic></td><td rowspan="1" colspan="1">13.8</td><td rowspan="1" colspan="1"><bold><italic>0.7</italic></bold></td><td rowspan="1" colspan="1"><italic>0.9</italic></td><td rowspan="1" colspan="1"><italic>0.9</italic></td><td rowspan="1" colspan="1"><italic>1.2</italic></td><td rowspan="1" colspan="1"><italic>0.2</italic></td><td rowspan="1" colspan="1"><italic>0.5</italic></td><td rowspan="1" colspan="1"><italic>0.9</italic></td><td rowspan="1" colspan="1"><italic>0.9</italic></td></tr><tr><td rowspan="1" colspan="1"><italic><tp:taxon-name>Placospongia carinata</tp:taxon-name></italic></td><td rowspan="1" colspan="1">14.7</td><td rowspan="1" colspan="1">6.3</td><td rowspan="1" colspan="1"><bold><italic>0.4</italic></bold></td><td rowspan="1" colspan="1"><italic>0.2</italic></td><td rowspan="1" colspan="1"><italic>1.3</italic></td><td rowspan="1" colspan="1"><italic>0.9</italic></td><td rowspan="1" colspan="1"><italic>0.9</italic></td><td rowspan="1" colspan="1"><italic>0.2</italic></td><td rowspan="1" colspan="1"><italic>0.9</italic></td></tr><tr><td rowspan="1" colspan="1"><italic><tp:taxon-name>Placospongia santodomingoae</tp:taxon-name></italic> sp. n.</td><td rowspan="1" colspan="1">13.2</td><td rowspan="1" colspan="1">5.8</td><td rowspan="1" colspan="1">0.6</td><td rowspan="1" colspan="1"><bold><italic>1.6</italic></bold></td><td rowspan="1" colspan="1"><italic>1.3</italic></td><td rowspan="1" colspan="1"><italic>0.9</italic></td><td rowspan="1" colspan="1"><italic>0.9</italic></td><td rowspan="1" colspan="1"><italic>0.3</italic></td><td rowspan="1" colspan="1"><italic>0.9</italic></td></tr><tr><td rowspan="1" colspan="1">C9</td><td rowspan="1" colspan="1">0.9</td><td rowspan="1" colspan="1">13.5</td><td rowspan="1" colspan="1">14.6</td><td rowspan="1" colspan="1">13.6</td><td rowspan="1" colspan="1"><bold><italic>0.1</italic></bold></td><td rowspan="1" colspan="1"><italic>1.2</italic></td><td rowspan="1" colspan="1"><italic>1.2</italic></td><td rowspan="1" colspan="1"><italic>1.2</italic></td><td rowspan="1" colspan="1"><italic>1.2</italic></td></tr><tr><td rowspan="1" colspan="1">C5</td><td rowspan="1" colspan="1">13.5</td><td rowspan="1" colspan="1">0.9</td><td rowspan="1" colspan="1">6.6</td><td rowspan="1" colspan="1">6.1</td><td rowspan="1" colspan="1">12.9</td><td rowspan="1" colspan="1"><bold><italic>0.7</italic></bold></td><td rowspan="1" colspan="1"><italic>0.5</italic></td><td rowspan="1" colspan="1"><italic>0.8</italic></td><td rowspan="1" colspan="1"><italic>0.9</italic></td></tr><tr><td rowspan="1" colspan="1">C6</td><td rowspan="1" colspan="1">14</td><td rowspan="1" colspan="1">2.2</td><td rowspan="1" colspan="1">6.4</td><td rowspan="1" colspan="1">6.1</td><td rowspan="1" colspan="1">13.2</td><td rowspan="1" colspan="1">2.2</td><td rowspan="1" colspan="1"><bold><italic>0.1</italic></bold></td><td rowspan="1" colspan="1"><italic>0.8</italic></td><td rowspan="1" colspan="1"><italic>0.8</italic></td></tr><tr><td rowspan="1" colspan="1">C4</td><td rowspan="1" colspan="1">14.8</td><td rowspan="1" colspan="1">6.3</td><td rowspan="1" colspan="1">0.5</td><td rowspan="1" colspan="1">0.9</td><td rowspan="1" colspan="1">14.3</td><td rowspan="1" colspan="1">6.3</td><td rowspan="1" colspan="1">6</td><td rowspan="1" colspan="1"><bold><italic>0.4</italic></bold></td><td rowspan="1" colspan="1"><italic>0.8</italic></td></tr><tr><td rowspan="1" colspan="1">C3</td><td rowspan="1" colspan="1">15.2</td><td rowspan="1" colspan="1">7.1</td><td rowspan="1" colspan="1">6.1</td><td rowspan="1" colspan="1">5.9</td><td rowspan="1" colspan="1">14.5</td><td rowspan="1" colspan="1">6.9</td><td rowspan="1" colspan="1">6.3</td><td rowspan="1" colspan="1">5.6</td><td rowspan="1" colspan="1"><bold><italic>0.9</italic></bold></td></tr></tbody></table></table-wrap></tp:treatment-sec><ref-list><ref id="B28"><mixed-citation xmlns:xlink="http://www.w3.org/1999/xlink" xlink:type="simple"><person-group><name name-style="western"><surname>Pulitzer-Finali</surname><given-names>G</given-names></name></person-group> (<year>1993</year>) <article-title>A collection of marine sponges from East Africa.</article-title><source>Annales Museo Civico Storia Naturale “Giacomo Doria”</source><volume>89</volume>: <fpage>247</fpage>-<lpage>350</lpage>.</mixed-citation></ref><ref id="B19"><mixed-citation xmlns:xlink="http://www.w3.org/1999/xlink" xlink:type="simple"><person-group><name name-style="western"><surname>Kieschnick</surname><given-names>O</given-names></name></person-group> (<year>1896</year>) <article-title>Silicispongiae von Ternate nach den Sammlungen von Herrn Prof. Dr. W. Kükenthal.</article-title><source>Zoologischer Anzeiger</source><volume>19</volume> (<issue>520</issue>): <fpage>526</fpage>-<lpage>534</lpage>.</mixed-citation></ref><ref id="B43"><mixed-citation xmlns:xlink="http://www.w3.org/1999/xlink" xlink:type="simple"><person-group><name name-style="western"><surname>Vosmaer</surname><given-names>GCJ</given-names></name><name name-style="western"><surname>Vernhout</surname><given-names>JH</given-names></name></person-group> (<year>1902</year>) <article-title>The Porifera of the Siboga-Expedition. I. The genus <italic>Placospongia</italic>.</article-title> In: <person-group><name name-style="western"><surname>Weber</surname><given-names>M</given-names></name></person-group> (<role>Ed</role>). <issue-title>Siboga-Expeditie.</issue-title><source>Uitkomsten op zoologisch, botanisch, oceanographisch en geologisch gebied verzameld in Nederlandsch Oost-lndië 1899–1900aan boord H.M. ‘Siboga’ onder commando van Luitenant ter Zee 1e kl. G.F. Tydeman. 9 (Monographie VIa) Brill EJ, Leiden</source>: <fpage>1</fpage>-<lpage>17</lpage>.</mixed-citation></ref><ref id="B24"><mixed-citation xmlns:xlink="http://www.w3.org/1999/xlink" xlink:type="simple"><person-group><name name-style="western"><surname>Nichols</surname><given-names>SA</given-names></name><name name-style="western"><surname>Barnes</surname><given-names>PAG</given-names></name></person-group> (<year>2005</year>) <article-title>A molecular phylogeny and historical biogeography of the marine sponge genus Placospongia (Phylum Porifera) indicate low dispersal capabilities and widespread crypsis.</article-title><source>Journal of Experimental Marine Biology and Ecology</source><volume>323</volume>: <fpage>1</fpage>-<lpage>15</lpage>. doi: <ext-link ext-link-type="uri" xlink:href="http://dx.doi.org/10.1016/j.jembe.2005.02.012" xlink:type="simple">10.1016/j.jembe.2005.02.012</ext-link></mixed-citation></ref></ref-list></tp:taxon-treatment>
