# Supplementary material for: Revision of the genus Placospongia (Porifera, Demospongiae, Hadromerida, Placospongiidae) in the Indo-West Pacific
Source: Zookeys. 2013 May 13;(298):39–76. doi: 10.3897/zookeys.298.1913 (PMC3689107; doi:10.3897/zookeys.298.1913)
Supplement: XML Treatment for Placospongia santodomingoae [file zookeys.298.1913-treatment6.xml]

<!DOCTYPE tp:taxon-treatment
  PUBLIC "-//TaxonX//DTD Taxonomic Treatment Publishing DTD v0 20100105//EN" "tax-treatment-NSO.dtd">
<tp:taxon-treatment xmlns:tp="http://www.plazi.org/taxpub"><tp:treatment-meta><mixed-citation publication-type="journal"><person-group><name><surname>Becking</surname><given-names>Leontine E.</given-names></name></person-group><article-title>Revision of the genus 
                    <italic>Placospongia</italic> (Porifera, Demospongiae, Hadromerida, Placospongiidae) in the Indo-West Pacific</article-title><source>Zookeys</source><day>13</day><month>5</month><year>2013</year><volume>2013</volume><issue>298</issue><fpage>39</fpage><lpage>76</lpage><pub-id pub-id-type="doi">10.3897/zookeys.298.1913</pub-id></mixed-citation></tp:treatment-meta><tp:nomenclature><tp:taxon-name>
                            <tp:taxon-name-part taxon-name-part-type="genus">Placospongia</tp:taxon-name-part>
                            <tp:taxon-name-part taxon-name-part-type="species">santodomingoae</tp:taxon-name-part>
                            <object-id xmlns:xlink="http://www.w3.org/1999/xlink" xlink:type="simple">urn:lsid:zoobank.org:act:3C4F2599-15C0-4075-BD3B-8C6439C8F821</object-id>
                            <object-id xmlns:xlink="http://www.w3.org/1999/xlink" xlink:type="simple">http://species-id.net/wiki/Placospongia_santodomingoae</object-id>
                        </tp:taxon-name><tp:taxon-status xmlns:xlink="http://www.w3.org/1999/xlink" xlink:type="simple">sp. n.</tp:taxon-status><xref ref-type="fig" rid="F8">Figure 8</xref></tp:nomenclature><tp:treatment-sec sec-type="Holotype"><title>Holotype.</title><p>RMNH POR. 4486, Indonesia, East Kalimantan province, Maratua island, Buli Halo anchialine pool, <named-content xmlns:xlink="http://www.w3.org/1999/xlink" content-type="dwc:verbatimCoordinates" xlink:type="simple">02°11'16.4"N, 118°37'06.4"E</named-content>, 0–1m. depth, xi.2008, coll. N.K. Santodomingo &amp; Estradivari, #BER128/mol1147. <bold>Paratypes.</bold> RMNH POR. 4487, Indonesia, East Kalimantan province, Maratua island, Buli Halo anchialine pool, <named-content xmlns:xlink="http://www.w3.org/1999/xlink" content-type="dwc:verbatimCoordinates" xlink:type="simple">02°11'16.4"N, 118°37'06.4"E</named-content>, 0–1m. depth, xi.2008, coll. N. K. Santodomingo &amp; Estradivari; RMNH POR. 4488, Indonesia, East Kalimantan province, Marat<!--PageBreak--><!--PageBreak--><!--PageBreak--><!--PageBreak-->ua island, Buli Halo anchialine pool, <named-content xmlns:xlink="http://www.w3.org/1999/xlink" content-type="dwc:verbatimCoordinates" xlink:type="simple">02°11'16.4"N, 118°37'06.4"E</named-content>, 0–1m. depth, xi.2008, coll. N. K. Santodomingo &amp; Estradivari, #BER128/1156.</p></tp:treatment-sec><tp:treatment-sec sec-type="Description"><title>Description.</title><p>Holotype and paratypes are branching and encrusting, size 8cm in length. Total size of specimens <italic>in situ</italic> is hard to establish as parts of the body may be encrusting within cracks. Alcohol preserved and live specimens are hard but slightly compressible. The surface is made up with typical <italic><tp:taxon-name>Placospongia</tp:taxon-name></italic> cortical plates separated by contractible grooves which form a network on the surface. Oscules are present in the grooves. Live color of holotype was dark brown, the paratypes were orange, and these colors were mostly retained after alcohol preservation (<xref ref-type="fig" rid="F8">Fig. 8A</xref>).</p><p><bold>Spicules.</bold> Holotype (<xref ref-type="fig" rid="F8">Fig. 8</xref>) megascleres large straight tylostyles with blunt point 430-605.5-660 × 13-15.5-20 × 13-18.1-23 μm, small straight tylostyles with sharp point 240-261.3-290 × 5-7.2-8 × 5-8.8-10 μm; microscleres selenasters 80-84.8-90 × 60-67.3-75 μm, acanthose microrhabds 8-12.3-18 × 2.5-2.7-3.5 μm. Range of the paratypes (<xref ref-type="table" rid="T1">Table 1</xref>) large straight tylostyles with blunt point 430-760 × 13-20 × 15-23 μm, small straight tylostyles with sharp point 190-380 × 5-13 × 8-15 μm, microscleres selenasters 63-93 × 58-75 <italic>μ</italic> m, acanthose microrhabds 5-20 × 2.5-3.5 <italic>μ</italic> m.</p><p><bold>Skeleton.</bold> The cortical plates consist of densely packed selenasters, microrhabds form a layer over and amidst this selenaster cortex and are also prevalent in choanosomal tissue. Developmental stages of selenasters occur throughout the choanosome. Tylostyle tracts support the margins of the cortical plates in radial tracts from the centre core (consisting of densely packed selenaster) to the cortical plates. The sharp ends of the smaller tylostyles can be projected beyond the cortex surface.</p><fig id="F8" position="float" orientation="portrait"><label>Figure 8.</label><caption><p><italic><tp:taxon-name>Placospongia santodomingoae</tp:taxon-name></italic> sp. n. (RMNH POR. 4486). <bold>A</bold> ethanol preserved specimen <bold>B</bold> selenaster <bold>C</bold> large tylostyle (head and blunt end) <bold>D</bold> small tylostyle (head and hastate end) <bold>E</bold> microrhabds.</p></caption><graphic xmlns:xlink="http://www.w3.org/1999/xlink" xlink:href="ZooKeys-298-039-g008.jpg" position="float" orientation="portrait" xlink:type="simple"/></fig><!--PageBreak--></tp:treatment-sec><tp:treatment-sec sec-type="Distribution"><title>Distribution.</title><p>Presently only recorded from Buli Halo anchialine pool on Maratua island, Berau, East Kalimantan, Indonesia (<xref ref-type="fig" rid="F9">Fig. 9</xref>). For a full description of the pool, see <xref ref-type="bibr" rid="B2">Becking et al. (2011)</xref></p><fig id="F9" position="float" orientation="portrait"><label>Figure 9.</label><caption><p>Distribution of <italic><tp:taxon-name>Placospongia</tp:taxon-name></italic> spp. in the Indo-West Pacific. Location of symbols is approximate.</p></caption><graphic xmlns:xlink="http://www.w3.org/1999/xlink" xlink:href="ZooKeys-298-039-g009.jpg" position="float" orientation="portrait" xlink:type="simple"/></fig></tp:treatment-sec><tp:treatment-sec sec-type="Ecology"><title>Ecology.</title><p>Depth 0–2m. occurs in anchialine pool, can be exposed to air during low tide and can tolerate great fluctuations in salinity (from 24 to 33 ‰).</p></tp:treatment-sec><tp:treatment-sec sec-type="Etymology"><title>Etymology.</title><p>Named in honor of Nadiezhda K. Santodomingo, the collector of the types, for her years of tireless work in marine science including anchialine research.</p></tp:treatment-sec><tp:treatment-sec sec-type="Remarks"><title>Remarks.</title><p><italic><tp:taxon-name>Placospongia santodomingoae</tp:taxon-name></italic> sp. n. is similar to <italic><tp:taxon-name>Placospongia carinata</tp:taxon-name></italic>,yet lacks streptasters and has shorter tylostyles. <italic><tp:taxon-name>Placospongia santodomingoae</tp:taxon-name></italic> sp. n. likewise differs from <italic><tp:taxon-name>Placospongia mixta</tp:taxon-name></italic> by the absence of streptasters as well as the absence of spherasters. <italic><tp:taxon-name>Placospongia santodomingoae</tp:taxon-name></italic> sp. n. differs from <italic><tp:taxon-name>Placospongia anthosigma</tp:taxon-name></italic> by the absence of anthosigma, and by having hastate endings of the smaller tylostyles.</p></tp:treatment-sec><tp:treatment-sec><!--Section generated to contain objects referenced in tp:taxon-treatment.--><table-wrap id="T1" position="float" orientation="portrait"><label>Table 1.</label><caption><p>Measurements of spicules of <italic><tp:taxon-name>Placospongia carinata</tp:taxon-name></italic>, <italic><tp:taxon-name>Placospongia melobesioides</tp:taxon-name></italic>, <italic><tp:taxon-name>Placospongia mixta</tp:taxon-name></italic>, and <italic><tp:taxon-name>Placospongia santodomingoae</tp:taxon-name></italic> sp. n. Sample location, growth form, color and spicule measurements provided per specimen. Spicule dimensions are based on 25 measurements and given in the text as minimum-average-maximum. Spheraster measurements in <italic><tp:taxon-name>Placospongia melobesioides</tp:taxon-name></italic> based on less than ten measurements, due to low of abundance in specimens. &lt;br/&gt;</p></caption><table><tbody><tr><th rowspan="2" colspan="1"/><th rowspan="1" colspan="2"/><th rowspan="1" colspan="3"><bold>tylostyle blunt end</bold></th><th rowspan="1" colspan="3"><bold>tylostyle sharp end</bold></th><th rowspan="1" colspan="2"><bold>selenaster</bold></th><th rowspan="1" colspan="1"><bold>spheraster</bold></th><th rowspan="1" colspan="2"><bold>streptaster</bold></th><th rowspan="1" colspan="2"><bold>microrhabd</bold></th></tr><tr><th rowspan="1" colspan="1"><bold>growthform</bold></th><th rowspan="1" colspan="1"><bold>color live</bold></th><th rowspan="1" colspan="1"><bold>length</bold></th><th rowspan="1" colspan="1"><bold>max width</bold></th><th rowspan="1" colspan="1"><bold>head width</bold></th><th rowspan="1" colspan="1"><bold>length</bold></th><th rowspan="1" colspan="1"><bold>max width</bold></th><th rowspan="1" colspan="1"><bold>head width</bold></th><th rowspan="1" colspan="1"><bold>length</bold></th><th rowspan="1" colspan="1"><bold>width</bold></th><th rowspan="1" colspan="1"><bold>diameter</bold></th><th rowspan="1" colspan="1"><bold>total length</bold></th><th rowspan="1" colspan="1"><bold>length ray</bold></th><th rowspan="1" colspan="1"><bold>length</bold></th><th rowspan="1" colspan="1"><bold>width</bold></th></tr><tr><td rowspan="1" colspan="1"><italic><tp:taxon-name>Placospongia carinata</tp:taxon-name></italic></td><td rowspan="1" colspan="1"/><td rowspan="1" colspan="1"/><td rowspan="1" colspan="1"/><td rowspan="1" colspan="1"/><td rowspan="1" colspan="1"/><td rowspan="1" colspan="1"/><td rowspan="1" colspan="1"/><td rowspan="1" colspan="1"/><td rowspan="1" colspan="1"/><td rowspan="1" colspan="1"/><td rowspan="1" colspan="1"/><td rowspan="1" colspan="1"/><td rowspan="1" colspan="1"/><td rowspan="1" colspan="1"/><td rowspan="1" colspan="1"/></tr><tr><td rowspan="1" colspan="1">R122b-86g-BK1390 (holotype)</td><td rowspan="1" colspan="1"/><td rowspan="1" colspan="1"/><td rowspan="1" colspan="1">500-<bold>710.4</bold>-800</td><td rowspan="1" colspan="1">10-<bold>13.4</bold>-15</td><td rowspan="1" colspan="1">10-<bold>15.3</bold>-18</td><td rowspan="1" colspan="1">140-<bold>317.4</bold>-450</td><td rowspan="1" colspan="1">5-<bold>8.4</bold>-12.5</td><td rowspan="1" colspan="1">8-<bold>9.3</bold>-13</td><td rowspan="1" colspan="1">80-<bold>90</bold>-98</td><td rowspan="1" colspan="1">60-<bold>71.3</bold>-85</td><td rowspan="1" colspan="1"/><td rowspan="1" colspan="1">23-<bold>33.8</bold>-43</td><td rowspan="1" colspan="1">8-<bold>11.6</bold>-15</td><td rowspan="1" colspan="1">8-<bold>12.0</bold>-18</td><td rowspan="1" colspan="1">2.5</td></tr><tr><td rowspan="1" colspan="1">RMNH POR. 4482</td><td rowspan="1" colspan="1">branching</td><td rowspan="1" colspan="1">orange</td><td rowspan="1" colspan="1">660-<bold>726</bold>-800</td><td rowspan="1" colspan="1">10-<bold>12.3</bold>-15</td><td rowspan="1" colspan="1">10-<bold>14.5</bold>-18</td><td rowspan="1" colspan="1">180-<bold>263</bold>-410</td><td rowspan="1" colspan="1">3-<bold>5</bold>-7.5</td><td rowspan="1" colspan="1">8-<bold>7.5</bold>-8</td><td rowspan="1" colspan="1">65-<bold>71.5</bold>-75</td><td rowspan="1" colspan="1">50-<bold>58.5</bold>-65</td><td rowspan="1" colspan="1"/><td rowspan="1" colspan="1">15-<bold>34</bold>-48</td><td rowspan="1" colspan="1">10-<bold>13.0</bold>-15</td><td rowspan="1" colspan="1">8-<bold>11.7</bold>-15</td><td rowspan="1" colspan="1">2.5</td></tr><tr><td rowspan="1" colspan="1">RMNH POR. 4483</td><td rowspan="1" colspan="1">encrusting</td><td rowspan="1" colspan="1">light brown</td><td rowspan="1" colspan="1">610-<bold>703.8</bold>-800</td><td rowspan="1" colspan="1">10-<bold>13.1</bold>-15</td><td rowspan="1" colspan="1">13-<bold>14.9</bold>-18</td><td rowspan="1" colspan="1">190-<bold>286.7</bold>-470</td><td rowspan="1" colspan="1">5-<bold>6.4</bold>-10</td><td rowspan="1" colspan="1">5-<bold>8.6</bold>-13</td><td rowspan="1" colspan="1">60-<bold>80</bold>-85</td><td rowspan="1" colspan="1">60-<bold>62.9</bold>-70</td><td rowspan="1" colspan="1"/><td rowspan="1" colspan="1">20-<bold>33.7</bold>-40</td><td rowspan="1" colspan="1">10-<bold>13.2</bold>-15</td><td rowspan="1" colspan="1">8-<bold>11.9</bold>-18</td><td rowspan="1" colspan="1">2.5</td></tr><tr><td rowspan="1" colspan="1">RMNH POR. 4484</td><td rowspan="1" colspan="1">encrusting</td><td rowspan="1" colspan="1">cream</td><td rowspan="1" colspan="1">560-<bold>709.16</bold>-920</td><td rowspan="1" colspan="1">8-<bold>11.7</bold>-18</td><td rowspan="1" colspan="1">10-<bold>13.9</bold>-18</td><td rowspan="1" colspan="1">175-<bold>267.1</bold>-550</td><td rowspan="1" colspan="1">3-<bold>4.4</bold>-10</td><td rowspan="1" colspan="1">5-<bold>6.4</bold>-13</td><td rowspan="1" colspan="1">50-<bold>61.8</bold>-70</td><td rowspan="1" colspan="1">35-<bold>47.4</bold>-55</td><td rowspan="1" colspan="1"/><td rowspan="1" colspan="1">25-<bold>29.7</bold>-35</td><td rowspan="1" colspan="1">8-<bold>11.0</bold>-15</td><td rowspan="1" colspan="1">10-<bold>13.3</bold>-18</td><td rowspan="1" colspan="1">2.5</td></tr><tr><td rowspan="1" colspan="1">RMNH POR. 4485</td><td rowspan="1" colspan="1">branching</td><td rowspan="1" colspan="1">dark brown</td><td rowspan="1" colspan="1">550-<bold>761.2</bold>-930</td><td rowspan="1" colspan="1">10-<bold>14</bold>-18</td><td rowspan="1" colspan="1">13-<bold>15.5</bold>-18</td><td rowspan="1" colspan="1">210-<bold>295.2</bold>-450</td><td rowspan="1" colspan="1">3-<bold>5.6</bold>-8</td><td rowspan="1" colspan="1">5-<bold>7.6</bold>-10</td><td rowspan="1" colspan="1">28-<bold>63</bold>-73</td><td rowspan="1" colspan="1">38-<bold>50</bold>-58</td><td rowspan="1" colspan="1"/><td rowspan="1" colspan="1">20-<bold>27.6</bold>-38</td><td rowspan="1" colspan="1">5-<bold>9.0</bold>-13</td><td rowspan="1" colspan="1">5-<bold>9.4</bold>-13</td><td rowspan="1" colspan="1">&lt;2.5</td></tr><tr><td rowspan="1" colspan="1">RMNH POR. 744</td><td rowspan="1" colspan="1">encrusting</td><td rowspan="1" colspan="1">purple</td><td rowspan="1" colspan="1">450-<bold>748.6</bold>-980</td><td rowspan="1" colspan="1">8-<bold>11.1</bold>-13</td><td rowspan="1" colspan="1">10-<bold>13.2</bold>-15</td><td rowspan="1" colspan="1">195-<bold>256.8</bold>-550</td><td rowspan="1" colspan="1">5-<bold>6.2</bold>-10</td><td rowspan="1" colspan="1">5-<bold>6.7</bold>-8</td><td rowspan="1" colspan="1">60-<bold>66.3</bold>-70</td><td rowspan="1" colspan="1">50-<bold>55.6</bold>-65</td><td rowspan="1" colspan="1"/><td rowspan="1" colspan="1">25-<bold>29.9</bold>-38</td><td rowspan="1" colspan="1">10-12.918</td><td rowspan="1" colspan="1">8-<bold>10.8</bold>-13</td><td rowspan="1" colspan="1">&lt;2.5</td></tr><tr><td rowspan="1" colspan="1">RMNH POR. 754</td><td rowspan="1" colspan="1">encrusting</td><td rowspan="1" colspan="1">white</td><td rowspan="1" colspan="1">540-<bold>705.8</bold>-830</td><td rowspan="1" colspan="1">10-<bold>12.8</bold>-15</td><td rowspan="1" colspan="1">13-<bold>15.2</bold>-18</td><td rowspan="1" colspan="1">280-<bold>355.5</bold>-500</td><td rowspan="1" colspan="1">5-<bold>7.0</bold>-10</td><td rowspan="1" colspan="1">5-<bold>8.6</bold>-13</td><td rowspan="1" colspan="1">55-<bold>67.7</bold>-75</td><td rowspan="1" colspan="1">45-<bold>51.8</bold>-55</td><td rowspan="1" colspan="1"/><td rowspan="1" colspan="1">25-<bold>30.9</bold>-38</td><td rowspan="1" colspan="1">8-<bold>9.5</bold>-13</td><td rowspan="1" colspan="1">8-<bold>12.3</bold>-18</td><td rowspan="1" colspan="1">2.5</td></tr><tr><td rowspan="1" colspan="1">RMNH POR. 755</td><td rowspan="1" colspan="1">encrusting</td><td rowspan="1" colspan="1">cream</td><td rowspan="1" colspan="1">560-<bold>764.7</bold>-910</td><td rowspan="1" colspan="1">8-<bold>12.2</bold>-15</td><td rowspan="1" colspan="1">10-<bold>14.7</bold>-18</td><td rowspan="1" colspan="1">250-<bold>311.8</bold>-360</td><td rowspan="1" colspan="1">5-<bold>7.3</bold>-8</td><td rowspan="1" colspan="1">5-<bold>8.2</bold>-10</td><td rowspan="1" colspan="1">55-<bold>61.1</bold>-65</td><td rowspan="1" colspan="1">38-<bold>47.5</bold>-55</td><td rowspan="1" colspan="1"/><td rowspan="1" colspan="1">30-<bold>32.9</bold>-38</td><td rowspan="1" colspan="1">8-<bold>9.8</bold>-13</td><td rowspan="1" colspan="1">8-<bold>10.2</bold>-13</td><td rowspan="1" colspan="1">2.5</td></tr><tr><td rowspan="1" colspan="1">ZMA Por. 10727</td><td rowspan="1" colspan="1">encrusting</td><td rowspan="1" colspan="1">-</td><td rowspan="1" colspan="1">620-<bold>738.7</bold>-840</td><td rowspan="1" colspan="1">8-<bold>11</bold>-13</td><td rowspan="1" colspan="1">13-<bold>15.5</bold>-18</td><td rowspan="1" colspan="1">240-<bold>258.3</bold>-270</td><td rowspan="1" colspan="1">3-<bold>3.3</bold>-5</td><td rowspan="1" colspan="1">3-<bold>4.6</bold>-8</td><td rowspan="1" colspan="1">50-<bold>58.8</bold>-78</td><td rowspan="1" colspan="1">35-<bold>42.5</bold>-63</td><td rowspan="1" colspan="1"/><td rowspan="1" colspan="1">25-<bold>27.6</bold>-38</td><td rowspan="1" colspan="1">8-<bold>11.1</bold>-15</td><td rowspan="1" colspan="1">8-<bold>8.1</bold>-10</td><td rowspan="1" colspan="1">&lt;2.5</td></tr><tr><td rowspan="1" colspan="1">ZMA Por. 9189</td><td rowspan="1" colspan="1">branching</td><td rowspan="1" colspan="1">-</td><td rowspan="1" colspan="1">550-<bold>703.3</bold>-820</td><td rowspan="1" colspan="1">10-<bold>12.8</bold>-15</td><td rowspan="1" colspan="1">13-<bold>15</bold>-18</td><td rowspan="1" colspan="1">210-<bold>318.8</bold>-410</td><td rowspan="1" colspan="1">5-<bold>7.5</bold>-10</td><td rowspan="1" colspan="1">5-<bold>9.7</bold>-13</td><td rowspan="1" colspan="1">63-<bold>72.2</bold>-78</td><td rowspan="1" colspan="1">50-<bold>56.8</bold>-65</td><td rowspan="1" colspan="1"/><td rowspan="1" colspan="1">30-<bold>35</bold>-48</td><td rowspan="1" colspan="1">8-<bold>10.7</bold>-15</td><td rowspan="1" colspan="1">8-<bold>9.2</bold>-13</td><td rowspan="1" colspan="1">2.5</td></tr><tr><td rowspan="1" colspan="1"><italic><tp:taxon-name>Placospongia melobesioides</tp:taxon-name></italic></td><td rowspan="1" colspan="1"/><td rowspan="1" colspan="1"/><td rowspan="1" colspan="1"/><td rowspan="1" colspan="1"/><td rowspan="1" colspan="1"/><td rowspan="1" colspan="1"/><td rowspan="1" colspan="1"/><td rowspan="1" colspan="1"/><td rowspan="1" colspan="1"/><td rowspan="1" colspan="1"/><td rowspan="1" colspan="1"/><td rowspan="1" colspan="1"/><td rowspan="1" colspan="1"/><td rowspan="1" colspan="1"/><td rowspan="1" colspan="1"/></tr><tr><td rowspan="1" colspan="1">BMNH52.4.1.14 (holotype)</td><td rowspan="1" colspan="1">branching</td><td rowspan="1" colspan="1">dark brown</td><td rowspan="1" colspan="1">670-<bold>879.6</bold>-1010</td><td rowspan="1" colspan="1">10-<bold>13.2</bold>-18</td><td rowspan="1" colspan="1">10-<bold>16.3</bold>-20</td><td rowspan="1" colspan="1">205-<bold>293.4</bold>-420</td><td rowspan="1" colspan="1">5-<bold>9.9</bold>-13</td><td rowspan="1" colspan="1">5-<bold>9.9</bold>-13</td><td rowspan="1" colspan="1">58-<bold>63.1</bold>-68</td><td rowspan="1" colspan="1">45-<bold>51.7</bold>-68</td><td rowspan="1" colspan="1">15-<bold>16.8</bold>-18</td><td rowspan="1" colspan="1"/><td rowspan="1" colspan="1"/><td rowspan="1" colspan="1"/><td rowspan="1" colspan="1"/></tr><tr><td rowspan="1" colspan="1">RMNH POR. 4495</td><td rowspan="1" colspan="1">encrusting</td><td rowspan="1" colspan="1">dark brown</td><td rowspan="1" colspan="1">480-<bold>717.6</bold>-1040</td><td rowspan="1" colspan="1">5-<bold>9.5</bold>-15</td><td rowspan="1" colspan="1">8-<bold>10.3</bold>-15</td><td rowspan="1" colspan="1">190-<bold>297.6</bold>-370</td><td rowspan="1" colspan="1">3-<bold>5.8</bold>-8</td><td rowspan="1" colspan="1">3-<bold>6.1</bold>-8</td><td rowspan="1" colspan="1">45-<bold>56.6</bold>-70</td><td rowspan="1" colspan="1">30-<bold>41.6</bold>-50</td><td rowspan="1" colspan="1"/><td rowspan="1" colspan="1"/><td rowspan="1" colspan="1"/><td rowspan="1" colspan="1"/><td rowspan="1" colspan="1"/></tr><tr><td rowspan="1" colspan="1">RMNH POR. 4496</td><td rowspan="1" colspan="1">branching</td><td rowspan="1" colspan="1">dark brown</td><td rowspan="1" colspan="1">580-<bold>778.4</bold>-900</td><td rowspan="1" colspan="1">8-<bold>11.7</bold>-15</td><td rowspan="1" colspan="1">10-<bold>14.1</bold>-18</td><td rowspan="1" colspan="1">230-<bold>272.8</bold>-400</td><td rowspan="1" colspan="1">5-<bold>7.4</bold>-10</td><td rowspan="1" colspan="1">8-<bold>9.1</bold>-10</td><td rowspan="1" colspan="1">45-<bold>60</bold>-75</td><td rowspan="1" colspan="1">35-<bold>45</bold>-63</td><td rowspan="1" colspan="1"/><td rowspan="1" colspan="1"/><td rowspan="1" colspan="1"/><td rowspan="1" colspan="1"/><td rowspan="1" colspan="1"/></tr><tr><td rowspan="1" colspan="1">RMNH POR. 4497</td><td rowspan="1" colspan="1">branching</td><td rowspan="1" colspan="1">dark brown</td><td rowspan="1" colspan="1">620-<bold>745.2</bold>-860</td><td rowspan="1" colspan="1">10-<bold>12.2</bold>-15</td><td rowspan="1" colspan="1">13-<bold>14.8</bold>-18</td><td rowspan="1" colspan="1">250-<bold>320.8</bold>-450</td><td rowspan="1" colspan="1">5-<bold>8.8</bold>-10</td><td rowspan="1" colspan="1">5-<bold>9.4</bold>-13</td><td rowspan="1" colspan="1">63-<bold>70.8</bold>-83</td><td rowspan="1" colspan="1">45-<bold>59.6</bold>-65</td><td rowspan="1" colspan="1"/><td rowspan="1" colspan="1"/><td rowspan="1" colspan="1"/><td rowspan="1" colspan="1"/><td rowspan="1" colspan="1"/></tr><tr><td rowspan="1" colspan="1">RMNH POR. 3935</td><td rowspan="1" colspan="1">encrusting</td><td rowspan="1" colspan="1">dark brown</td><td rowspan="1" colspan="1">460-<bold>660.9</bold>-760</td><td rowspan="1" colspan="1">10-<bold>11.6</bold>-15</td><td rowspan="1" colspan="1">10-<bold>13.7</bold>-18</td><td rowspan="1" colspan="1">210-<bold>325.8</bold>-450</td><td rowspan="1" colspan="1">3-<bold>7.4</bold>-13</td><td rowspan="1" colspan="1">3-<bold>8.3</bold>-13</td><td rowspan="1" colspan="1">45-<bold>63.9</bold>-70</td><td rowspan="1" colspan="1">38-<bold>51.3</bold>-60</td><td rowspan="1" colspan="1">15-20</td><td rowspan="1" colspan="1"/><td rowspan="1" colspan="1"/><td rowspan="1" colspan="1"/><td rowspan="1" colspan="1"/></tr><tr><td rowspan="1" colspan="1">RMNH POR. 3166</td><td rowspan="1" colspan="1">encrusting</td><td rowspan="1" colspan="1">dark brown</td><td rowspan="1" colspan="1">460-<bold>704.8</bold>-810</td><td rowspan="1" colspan="1">8-<bold>11.4</bold>-13</td><td rowspan="1" colspan="1">10-<bold>13.2</bold>-15</td><td rowspan="1" colspan="1">200-<bold>288</bold>-470</td><td rowspan="1" colspan="1">3-<bold>9.5</bold>-13</td><td rowspan="1" colspan="1">5-<bold>10.8</bold>-15</td><td rowspan="1" colspan="1">60-<bold>63.6</bold>-70</td><td rowspan="1" colspan="1">50-<bold>50.2</bold>-55</td><td rowspan="1" colspan="1"/><td rowspan="1" colspan="1"/><td rowspan="1" colspan="1"/><td rowspan="1" colspan="1"/><td rowspan="1" colspan="1"/></tr><tr><td rowspan="1" colspan="1">RMNH POR. 3976</td><td rowspan="1" colspan="1">branching</td><td rowspan="1" colspan="1">dark brown</td><td rowspan="1" colspan="1">600-<bold>793.6</bold>-910</td><td rowspan="1" colspan="1">10-<bold>12</bold>-15</td><td rowspan="1" colspan="1">13-<bold>14</bold>-18</td><td rowspan="1" colspan="1">190-<bold>321.2</bold>-450</td><td rowspan="1" colspan="1">5-<bold>8.5</bold>-13</td><td rowspan="1" colspan="1">5-<bold>9.6</bold>-13</td><td rowspan="1" colspan="1">48-<bold>66.8</bold>-75</td><td rowspan="1" colspan="1">48-<bold>55.2</bold>-65</td><td rowspan="1" colspan="1"/><td rowspan="1" colspan="1"/><td rowspan="1" colspan="1"/><td rowspan="1" colspan="1"/><td rowspan="1" colspan="1"/></tr><tr><td rowspan="1" colspan="1">RMNH POR. 3977</td><td rowspan="1" colspan="1">branching</td><td rowspan="1" colspan="1">brown</td><td rowspan="1" colspan="1">510-<bold>683.6</bold>-780</td><td rowspan="1" colspan="1">10-<bold>11.5</bold>-13</td><td rowspan="1" colspan="1">13-<bold>13.9</bold>-15</td><td rowspan="1" colspan="1">200-<bold>326</bold>-450</td><td rowspan="1" colspan="1">5-<bold>7.5</bold>-10</td><td rowspan="1" colspan="1">8-<bold>9.5</bold>-13</td><td rowspan="1" colspan="1">58-<bold>63.3</bold>-68</td><td rowspan="1" colspan="1">40-<bold>46</bold>-53</td><td rowspan="1" colspan="1"/><td rowspan="1" colspan="1"/><td rowspan="1" colspan="1"/><td rowspan="1" colspan="1"/><td rowspan="1" colspan="1"/></tr><tr><td rowspan="1" colspan="1">RMNH POR. 758</td><td rowspan="1" colspan="1">branching</td><td rowspan="1" colspan="1">purple</td><td rowspan="1" colspan="1">630-<bold>853.2</bold>-1020</td><td rowspan="1" colspan="1">10-<bold>13.3</bold>-15</td><td rowspan="1" colspan="1">13-<bold>15.8</bold>-18</td><td rowspan="1" colspan="1">210-<bold>253.2</bold>-310</td><td rowspan="1" colspan="1">5-<bold>9.5</bold>-13</td><td rowspan="1" colspan="1">8-<bold>11.8</bold>-15</td><td rowspan="1" colspan="1">50-<bold>55.2</bold>-62.5</td><td rowspan="1" colspan="1">35-<bold>42.3</bold>-50</td><td rowspan="1" colspan="1">15</td><td rowspan="1" colspan="1"/><td rowspan="1" colspan="1"/><td rowspan="1" colspan="1"/><td rowspan="1" colspan="1"/></tr><tr><td rowspan="1" colspan="1">RMNH POR. 757</td><td rowspan="1" colspan="1">branching</td><td rowspan="1" colspan="1">white</td><td rowspan="1" colspan="1">550-<bold>829.2</bold>-960</td><td rowspan="1" colspan="1">10-<bold>13.3</bold>-16</td><td rowspan="1" colspan="1">13-<bold>15.8</bold>-18</td><td rowspan="1" colspan="1">260-<bold>302.1</bold>-370</td><td rowspan="1" colspan="1">8-<bold>9.6</bold>-13</td><td rowspan="1" colspan="1">10-<bold>11.2</bold>-15</td><td rowspan="1" colspan="1">55-<bold>60.4</bold>-65</td><td rowspan="1" colspan="1">43-<bold>48.0</bold>-53</td><td rowspan="1" colspan="1"/><td rowspan="1" colspan="1"/><td rowspan="1" colspan="1"/><td rowspan="1" colspan="1"/><td rowspan="1" colspan="1"/></tr><tr><td rowspan="1" colspan="1">RMNH POR. 2464</td><td rowspan="1" colspan="1">branching</td><td rowspan="1" colspan="1">-</td><td rowspan="1" colspan="1">710-<bold>933.4</bold>-1080</td><td rowspan="1" colspan="1">12.5-<bold>15</bold>-17.5</td><td rowspan="1" colspan="1">13-<bold>15.7</bold>-20</td><td rowspan="1" colspan="1">240-<bold>326.7</bold>-330</td><td rowspan="1" colspan="1">5-<bold>9.2</bold>-13</td><td rowspan="1" colspan="1">5-<bold>10.8</bold>-15</td><td rowspan="1" colspan="1">67.5-<bold>81</bold>-87.5</td><td rowspan="1" colspan="1">60-<bold>72.5</bold>-85</td><td rowspan="1" colspan="1"/><td rowspan="1" colspan="1"/><td rowspan="1" colspan="1"/><td rowspan="1" colspan="1"/><td rowspan="1" colspan="1"/></tr><tr><td rowspan="1" colspan="1">ZMA Por. 10459</td><td rowspan="1" colspan="1">branching</td><td rowspan="1" colspan="1">brown</td><td rowspan="1" colspan="1">520-<bold>670.8</bold>-820</td><td rowspan="1" colspan="1">7.5-<bold>11.4</bold>-12.5</td><td rowspan="1" colspan="1">10-<bold>13.4</bold>-17.5</td><td rowspan="1" colspan="1">310-<bold>362.5</bold>-430</td><td rowspan="1" colspan="1">5-<bold>8.8</bold>-10</td><td rowspan="1" colspan="1">5-<bold>10.1</bold>-13</td><td rowspan="1" colspan="1">62.5-<bold>68.9</bold>-72.5</td><td rowspan="1" colspan="1">50-<bold>55.5</bold>-65</td><td rowspan="1" colspan="1"/><td rowspan="1" colspan="1"/><td rowspan="1" colspan="1"/><td rowspan="1" colspan="1"/><td rowspan="1" colspan="1"/></tr><tr><td rowspan="1" colspan="1"><italic><tp:taxon-name>Placospongia mixta</tp:taxon-name></italic></td><td rowspan="1" colspan="1"/><td rowspan="1" colspan="1"/><td rowspan="1" colspan="1"/><td rowspan="1" colspan="1"/><td rowspan="1" colspan="1"/><td rowspan="1" colspan="1"/><td rowspan="1" colspan="1"/><td rowspan="1" colspan="1"/><td rowspan="1" colspan="1"/><td rowspan="1" colspan="1"/><td rowspan="1" colspan="1"/><td rowspan="1" colspan="1"/><td rowspan="1" colspan="1"/><td rowspan="1" colspan="1"/><td rowspan="1" colspan="1"/></tr><tr><td rowspan="1" colspan="1">ZMB3204 (holotype)</td><td rowspan="1" colspan="1">encrusting</td><td rowspan="1" colspan="1">-</td><td rowspan="1" colspan="1">355-<bold>672.4</bold>-940</td><td rowspan="1" colspan="1">8-<bold>12.1</bold>-18</td><td rowspan="1" colspan="1">8-<bold>15.6</bold>-20</td><td rowspan="1" colspan="1">165-<bold>226.4</bold>-275</td><td rowspan="1" colspan="1">3-<bold>6.1</bold>-8</td><td rowspan="1" colspan="1">3-<bold>7.8</bold>-10</td><td rowspan="1" colspan="1">55-<bold>69.8</bold>-75</td><td rowspan="1" colspan="1">43-<bold>55.4</bold>-73</td><td rowspan="1" colspan="1">20-<bold>25</bold>-30</td><td rowspan="1" colspan="1">15-<bold>23.9</bold>-33</td><td rowspan="1" colspan="1">3-<bold>7.6</bold>-13</td><td rowspan="1" colspan="1">5-<bold>7.1</bold>-10</td><td rowspan="1" colspan="1">&lt;2.5</td></tr><tr><td rowspan="1" colspan="1">RMNH POR. 4112</td><td rowspan="1" colspan="1">encrusting</td><td rowspan="1" colspan="1">red</td><td rowspan="1" colspan="1">480-<bold>870</bold>-1040</td><td rowspan="1" colspan="1">10-<bold>12.7</bold>-15</td><td rowspan="1" colspan="1">13-<bold>15.8</bold>-28</td><td rowspan="1" colspan="1">210-<bold>288</bold>-410</td><td rowspan="1" colspan="1">5-<bold>6.2</bold>-10</td><td rowspan="1" colspan="1">5-<bold>7.2</bold>-10</td><td rowspan="1" colspan="1">50-<bold>66.6</bold>-75</td><td rowspan="1" colspan="1">38-<bold>50.7</bold>-58</td><td rowspan="1" colspan="1">18-<bold>20.2</bold>-25</td><td rowspan="1" colspan="1">18-<bold>23.7</bold>-35</td><td rowspan="1" colspan="1">5-<bold>6.4</bold>-10</td><td rowspan="1" colspan="1">5-<bold>6.4</bold>-10</td><td rowspan="1" colspan="1">&lt;2.5</td></tr><tr><td rowspan="1" colspan="1">RMNH POR. 4113</td><td rowspan="1" colspan="1">encrusting</td><td rowspan="1" colspan="1">cream</td><td rowspan="1" colspan="1">550-<bold>817.6</bold>-1030</td><td rowspan="1" colspan="1">10-<bold>13.1</bold>-15</td><td rowspan="1" colspan="1">13-<bold>15.6</bold>-18</td><td rowspan="1" colspan="1">160-<bold>260</bold>-350</td><td rowspan="1" colspan="1">5-<bold>7.3</bold>-10</td><td rowspan="1" colspan="1">5-<bold>8.2</bold>-12.5</td><td rowspan="1" colspan="1">62.5-<bold>66</bold>-70</td><td rowspan="1" colspan="1">45-<bold>53</bold>-57.5</td><td rowspan="1" colspan="1">20-<bold>22.1</bold>-25</td><td rowspan="1" colspan="1">20-<bold>24.8</bold>-30</td><td rowspan="1" colspan="1">5-<bold>5.7</bold>-8</td><td rowspan="1" colspan="1">5-<bold>7.5</bold>-10</td><td rowspan="1" colspan="1">2,5</td></tr><tr><td rowspan="1" colspan="1">RMNH POR. 742</td><td rowspan="1" colspan="1">branching</td><td rowspan="1" colspan="1">red</td><td rowspan="1" colspan="1">550-<bold>759.2</bold>-850</td><td rowspan="1" colspan="1">10-<bold>11.9</bold>-15</td><td rowspan="1" colspan="1">10-<bold>14.9</bold>-20</td><td rowspan="1" colspan="1">120-<bold>230</bold>-380</td><td rowspan="1" colspan="1">3-<bold>5.9</bold>-10</td><td rowspan="1" colspan="1">3-<bold>7.6</bold>-10</td><td rowspan="1" colspan="1">50-<bold>65.4</bold>-73</td><td rowspan="1" colspan="1">33-<bold>46.5</bold>-56</td><td rowspan="1" colspan="1">22-<bold>23.4</bold>-25</td><td rowspan="1" colspan="1">15-<bold>22.2</bold>-35</td><td rowspan="1" colspan="1">2-<bold>5.7</bold>-8</td><td rowspan="1" colspan="1">5-<bold>7.4</bold>-10</td><td rowspan="1" colspan="1">&lt;2.5</td></tr><tr><td rowspan="1" colspan="1">RMNH POR. 4489</td><td rowspan="1" colspan="1">encrusting</td><td rowspan="1" colspan="1">cream</td><td rowspan="1" colspan="1">630-<bold>886.6</bold>-1010</td><td rowspan="1" colspan="1">10-<bold>12.9</bold>-15</td><td rowspan="1" colspan="1">13-<bold>15.4</bold>-19</td><td rowspan="1" colspan="1">175-<bold>221.5</bold>-320</td><td rowspan="1" colspan="1">3-<bold>3.9</bold>-8</td><td rowspan="1" colspan="1">2-<bold>7.2</bold>-10</td><td rowspan="1" colspan="1">60-<bold>68</bold>-75</td><td rowspan="1" colspan="1">43-<bold>50.8</bold>-58</td><td rowspan="1" colspan="1">18-<bold>20.6</bold>-25</td><td rowspan="1" colspan="1">20-<bold>26.1</bold>-35</td><td rowspan="1" colspan="1">8-<bold>10.8</bold>-15</td><td rowspan="1" colspan="1">8-<bold>8.5</bold>-10</td><td rowspan="1" colspan="1">&lt;2.5</td></tr><tr><td rowspan="1" colspan="1">RMNH POR. 4490</td><td rowspan="1" colspan="1">encrusting</td><td rowspan="1" colspan="1">cream</td><td rowspan="1" colspan="1">510-<bold>727.6</bold>-970</td><td rowspan="1" colspan="1">8-13.120</td><td rowspan="1" colspan="1">13-<bold>16.3</bold>-23</td><td rowspan="1" colspan="1">150-<bold>240</bold>-310</td><td rowspan="1" colspan="1">3-<bold>5.3</bold>-8</td><td rowspan="1" colspan="1">2-<bold>6.4</bold>-8</td><td rowspan="1" colspan="1">55-<bold>70.4</bold>-83</td><td rowspan="1" colspan="1">40-<bold>53.3</bold>-65</td><td rowspan="1" colspan="1">13-<bold>20.5</bold>-25</td><td rowspan="1" colspan="1">15-<bold>21.7</bold>-30</td><td rowspan="1" colspan="1">5-<bold>6.4</bold>-13</td><td rowspan="1" colspan="1">8-<bold>9.2</bold>-13</td><td rowspan="1" colspan="1">&lt;2.5</td></tr><tr><td rowspan="1" colspan="1">RMNH POR. 4491</td><td rowspan="1" colspan="1">encrusting</td><td rowspan="1" colspan="1">brown</td><td rowspan="1" colspan="1">780-<bold>1001.4</bold>-1200</td><td rowspan="1" colspan="1">10-<bold>14.8</bold>-18</td><td rowspan="1" colspan="1">15-<bold>17.5</bold>-20</td><td rowspan="1" colspan="1">240-<bold>284</bold>-350</td><td rowspan="1" colspan="1">5-<bold>6.3</bold>-8</td><td rowspan="1" colspan="1">5-<bold>8.3</bold>-10</td><td rowspan="1" colspan="1">60-<bold>71</bold>-75</td><td rowspan="1" colspan="1">48-<bold>57.5</bold>-63</td><td rowspan="1" colspan="1">18-<bold>23</bold>-25</td><td rowspan="1" colspan="1">20-<bold>27.3</bold>-35</td><td rowspan="1" colspan="1">5-<bold>7</bold>-10</td><td rowspan="1" colspan="1">5-<bold>6.3</bold>-8</td><td rowspan="1" colspan="1">2,5</td></tr><tr><td rowspan="1" colspan="1">RMNH POR. 4492</td><td rowspan="1" colspan="1">encrusting</td><td rowspan="1" colspan="1">white</td><td rowspan="1" colspan="1">610-<bold>995.8</bold>-1250</td><td rowspan="1" colspan="1">10-<bold>16</bold>-20</td><td rowspan="1" colspan="1">13-<bold>19</bold>-25</td><td rowspan="1" colspan="1">260-<bold>274</bold>-290</td><td rowspan="1" colspan="1">8-<bold>9</bold>-10</td><td rowspan="1" colspan="1">8-<bold>9</bold>-10</td><td rowspan="1" colspan="1">58-<bold>71</bold>-78</td><td rowspan="1" colspan="1">45-<bold>54.6</bold>-70</td><td rowspan="1" colspan="1">15-<bold>20.2</bold>-25</td><td rowspan="1" colspan="1">18-<bold>24.8</bold>-33</td><td rowspan="1" colspan="1">10-<bold>11.2</bold>-15</td><td rowspan="1" colspan="1">5-<bold>8.6</bold>-18</td><td rowspan="1" colspan="1">&lt;2.5</td></tr><tr><td rowspan="1" colspan="1">RMNH POR. 3158</td><td rowspan="1" colspan="1">encrusting</td><td rowspan="1" colspan="1">cream</td><td rowspan="1" colspan="1">550-<bold>990</bold>-1210</td><td rowspan="1" colspan="1">13-<bold>16.9</bold>-20</td><td rowspan="1" colspan="1">13-<bold>17.5</bold>-20</td><td rowspan="1" colspan="1">130-<bold>267.8</bold>-400</td><td rowspan="1" colspan="1">5-<bold>8.8</bold>-15</td><td rowspan="1" colspan="1">8-<bold>9</bold>-10</td><td rowspan="1" colspan="1">65-<bold>71</bold>-75</td><td rowspan="1" colspan="1">50-<bold>56.5</bold>-63</td><td rowspan="1" colspan="1">23-<bold>23.8</bold>-25</td><td rowspan="1" colspan="1">23-<bold>28.4</bold>-35</td><td rowspan="1" colspan="1">5-<bold>8.7</bold>-13</td><td rowspan="1" colspan="1">5-<bold>6.6</bold>-8</td><td rowspan="1" colspan="1">&lt;2.5</td></tr><tr><td rowspan="1" colspan="1">RMNH POR. 745</td><td rowspan="1" colspan="1">encrusting</td><td rowspan="1" colspan="1">red</td><td rowspan="1" colspan="1">760-<bold>914.1</bold>-1030</td><td rowspan="1" colspan="1">13-<bold>17</bold>-23</td><td rowspan="1" colspan="1">10-<bold>18</bold>-25</td><td rowspan="1" colspan="1">250-<bold>366.6</bold>-480</td><td rowspan="1" colspan="1">3-<bold>8</bold>-13</td><td rowspan="1" colspan="1">3-<bold>9</bold>-13</td><td rowspan="1" colspan="1">45-<bold>73.6</bold>-80</td><td rowspan="1" colspan="1">45-<bold>60</bold>-70</td><td rowspan="1" colspan="1">20-<bold>23.9</bold>-25</td><td rowspan="1" colspan="1">20-<bold>23.7</bold>-30</td><td rowspan="1" colspan="1">3-<bold>6.4</bold>-9</td><td rowspan="1" colspan="1">5-<bold>7.5</bold>-10</td><td rowspan="1" colspan="1">&lt;2.5</td></tr><tr><td rowspan="1" colspan="1">RMNH POR. 4493</td><td rowspan="1" colspan="1">encrusting</td><td rowspan="1" colspan="1">brown</td><td rowspan="1" colspan="1">460-<bold>761.6</bold>-1070</td><td rowspan="1" colspan="1">10-<bold>14.6</bold>-23</td><td rowspan="1" colspan="1">13-<bold>17.38</bold>-25</td><td rowspan="1" colspan="1">220-<bold>323.6</bold>-430</td><td rowspan="1" colspan="1">8-<bold>9.1</bold>-13</td><td rowspan="1" colspan="1">10-<bold>11.3</bold>-15</td><td rowspan="1" colspan="1">73-<bold>80.3</bold>-85</td><td rowspan="1" colspan="1">53-<bold>65.3</bold>-73</td><td rowspan="1" colspan="1">20-<bold>26.5</bold>-30</td><td rowspan="1" colspan="1">18-<bold>23.4</bold>-30</td><td rowspan="1" colspan="1">15-<bold>8.1</bold>-10</td><td rowspan="1" colspan="1">8-<bold>8.7</bold>-13</td><td rowspan="1" colspan="1">&lt;2.5</td></tr><tr><td rowspan="1" colspan="1">RMNH POR. 4494</td><td rowspan="1" colspan="1">encrusting</td><td rowspan="1" colspan="1">brown</td><td rowspan="1" colspan="1">540-<bold>758</bold>-900</td><td rowspan="1" colspan="1">10-<bold>12.2</bold>-18</td><td rowspan="1" colspan="1">10-<bold>13.8</bold>-20</td><td rowspan="1" colspan="1">180-<bold>216.9</bold>-350</td><td rowspan="1" colspan="1">3-<bold>3.3</bold>-5</td><td rowspan="1" colspan="1">4-<bold>4.4</bold>-8</td><td rowspan="1" colspan="1">50-<bold>59.1</bold>-68</td><td rowspan="1" colspan="1">35-<bold>42.3</bold>-58</td><td rowspan="1" colspan="1">15-<bold>20.9</bold>-28</td><td rowspan="1" colspan="1">23-<bold>26.9</bold>-30</td><td rowspan="1" colspan="1">8-<bold>10.4</bold>-13</td><td rowspan="1" colspan="1">8-<bold>8.5</bold>-10</td><td rowspan="1" colspan="1">&lt;2.5</td></tr><tr><td rowspan="1" colspan="1"><italic><tp:taxon-name>Placospongia santodomingoae</tp:taxon-name></italic> sp.n.</td><td rowspan="1" colspan="1"/><td rowspan="1" colspan="1"/><td rowspan="1" colspan="1"/><td rowspan="1" colspan="1"/><td rowspan="1" colspan="1"/><td rowspan="1" colspan="1"/><td rowspan="1" colspan="1"/><td rowspan="1" colspan="1"/><td rowspan="1" colspan="1"/><td rowspan="1" colspan="1"/><td rowspan="1" colspan="1"/><td rowspan="1" colspan="1"/><td rowspan="1" colspan="1"/><td rowspan="1" colspan="1"/><td rowspan="1" colspan="1"/></tr><tr><td rowspan="1" colspan="1">RMNH POR. 4486 (holotype)</td><td rowspan="1" colspan="1">branching</td><td rowspan="1" colspan="1">brown</td><td rowspan="1" colspan="1">430-<bold>605.6</bold>-660</td><td rowspan="1" colspan="1">13-<bold>15.5</bold>-20</td><td rowspan="1" colspan="1">13-<bold>18.1</bold>-23</td><td rowspan="1" colspan="1">240-<bold>261.3</bold>-290</td><td rowspan="1" colspan="1">5-<bold>7.2</bold>-8</td><td rowspan="1" colspan="1">5-<bold>8.8</bold>-10</td><td rowspan="1" colspan="1">80-<bold>84.8</bold>-90</td><td rowspan="1" colspan="1">60-<bold>67.3</bold>-75</td><td rowspan="1" colspan="1"/><td rowspan="1" colspan="1"/><td rowspan="1" colspan="1"/><td rowspan="1" colspan="1">8-<bold>12.3</bold>-18</td><td rowspan="1" colspan="1">2.5-<bold>2.7</bold>-3.5</td></tr><tr><td rowspan="1" colspan="1">RMNH POR. 4487</td><td rowspan="1" colspan="1">branching</td><td rowspan="1" colspan="1">orange</td><td rowspan="1" colspan="1">530-<bold>652.4</bold>-740</td><td rowspan="1" colspan="1">13-<bold>16</bold>-20</td><td rowspan="1" colspan="1">15-<bold>18.0</bold>-23</td><td rowspan="1" colspan="1">220-<bold>274.7</bold>-310</td><td rowspan="1" colspan="1">5-<bold>8.2</bold>-13</td><td rowspan="1" colspan="1">8-<bold>9.5</bold>-15</td><td rowspan="1" colspan="1">63-<bold>82.9</bold>-93</td><td rowspan="1" colspan="1">60-<bold>66.3</bold>-73</td><td rowspan="1" colspan="1"/><td rowspan="1" colspan="1"/><td rowspan="1" colspan="1"/><td rowspan="1" colspan="1">5-<bold>10.5</bold>-20</td><td rowspan="1" colspan="1">2.5-<bold>2.6</bold>-3.5</td></tr><tr><td rowspan="1" colspan="1">RMNH POR. 4488</td><td rowspan="1" colspan="1">branching</td><td rowspan="1" colspan="1">orange</td><td rowspan="1" colspan="1">480-<bold>633.2</bold>-760</td><td rowspan="1" colspan="1">15-<bold>17.2</bold>-20</td><td rowspan="1" colspan="1">18-<bold>19.6</bold>-23</td><td rowspan="1" colspan="1">190-<bold>273.2</bold>-380</td><td rowspan="1" colspan="1">5-<bold>7.9</bold>-10</td><td rowspan="1" colspan="1">8-<bold>10.3</bold>-13</td><td rowspan="1" colspan="1">80-<bold>87</bold>-93</td><td rowspan="1" colspan="1">58-<bold>69</bold>-75</td><td rowspan="1" colspan="1"/><td rowspan="1" colspan="1"/><td rowspan="1" colspan="1"/><td rowspan="1" colspan="1">8-<bold>13.5</bold>-18</td><td rowspan="1" colspan="1">2.5-<bold>2.9</bold>-3.5</td></tr></tbody></table></table-wrap></tp:treatment-sec><ref-list><ref id="B2"><mixed-citation xmlns:xlink="http://www.w3.org/1999/xlink" xlink:type="simple"><person-group><name name-style="western"><surname>Becking</surname><given-names>LE</given-names></name><name name-style="western"><surname>Renema</surname><given-names>W</given-names></name><name name-style="western"><surname>Santodomingo</surname><given-names>NK</given-names></name><name name-style="western"><surname>Hoeksema</surname><given-names>BW</given-names></name><name name-style="western"><surname>Tuti</surname><given-names>Y</given-names></name><name name-style="western"><surname>de Voogd</surname><given-names>NJ</given-names></name></person-group> (<year>2011</year>) <article-title>Recently discovered landlocked basins in Indonesia reveal high habitat diversity in anchialine systems.</article-title><source>Hydrobiologia</source><volume>677</volume>: <fpage>89</fpage>-<lpage>105</lpage>. doi: <ext-link ext-link-type="uri" xlink:href="http://dx.doi.org/10.1007/s10750-011-0742-0" xlink:type="simple">10.1007/s10750-011-0742-0</ext-link></mixed-citation></ref></ref-list></tp:taxon-treatment>
