# Supplementary material for: Revision of the genus Placospongia (Porifera, Demospongiae, Hadromerida, Placospongiidae) in the Indo-West Pacific
Source: Zookeys. 2013 May 13;(298):39–76. doi: 10.3897/zookeys.298.1913 (PMC3689107; doi:10.3897/zookeys.298.1913)
Supplement: XML Treatment for Geodia labyrinthica [file zookeys.298.1913-treatment7.xml]

<!DOCTYPE tp:taxon-treatment
  PUBLIC "-//TaxonX//DTD Taxonomic Treatment Publishing DTD v0 20100105//EN" "tax-treatment-NSO.dtd">
<tp:taxon-treatment xmlns:tp="http://www.plazi.org/taxpub"><tp:treatment-meta><mixed-citation publication-type="journal"><person-group><name><surname>Becking</surname><given-names>Leontine E.</given-names></name></person-group><article-title>Revision of the genus 
                    <italic>Placospongia</italic> (Porifera, Demospongiae, Hadromerida, Placospongiidae) in the Indo-West Pacific</article-title><source>Zookeys</source><day>13</day><month>5</month><year>2013</year><volume>2013</volume><issue>298</issue><fpage>39</fpage><lpage>76</lpage><pub-id pub-id-type="doi">10.3897/zookeys.298.1913</pub-id></mixed-citation></tp:treatment-meta><tp:nomenclature><tp:taxon-name>
                            <tp:taxon-name-part taxon-name-part-type="genus">Geodia</tp:taxon-name-part>
                            <tp:taxon-name-part taxon-name-part-type="species">labyrinthica</tp:taxon-name-part>
                        <object-id xmlns:xlink="http://www.w3.org/1999/xlink" xlink:type="simple">http://species-id.net/wiki/Geodia_labyrinthica</object-id>
								</tp:taxon-name><tp:taxon-authority>(Kirkpatrick, 1903)</tp:taxon-authority><tp:nomenclature-citation-list><tp:nomenclature-citation><tp:taxon-name>Placospongia labyrinthica</tp:taxon-name><comment><xref ref-type="bibr" rid="B20">Kirkpatrick 1903</xref>: Plate V fig. 1a–b, Plate VI fig. 1a–f.</comment></tp:nomenclature-citation></tp:nomenclature-citation-list></tp:nomenclature><tp:treatment-sec sec-type="Reviewed material"><title>Reviewed material.</title><p><bold>Holotype.</bold> BMNH 02.11.16.1, South Africa, East London Coast, <named-content xmlns:xlink="http://www.w3.org/1999/xlink" content-type="dwc:verbatimCoordinates" xlink:type="simple">33°06'30"S, 028°11'E</named-content>.</p><p><bold>Spicules.</bold> Megascleres styles, oxea; microscleres sterrasters, chiasters</p></tp:treatment-sec><tp:treatment-sec sec-type="Remarks"><title>Remarks.</title><p>This species was originally described as ‘<italic>Placospongia labyrinthica’</italic>,butdoes not have the characteristic cortical plates of <italic><tp:taxon-name>Placospongia</tp:taxon-name></italic>. The specimen furthermore has sieve pores, sterrasters with star-like plates, euasters, styles and oxea characteristic of the <tp:taxon-name>Geodiidae</tp:taxon-name>. In the original description, <xref ref-type="bibr" rid="B20">Kirkpatrick (1903)</xref> stated “the presence of chiasters is so exceptional that I thought at first that I had to deal with a geodine sponges, but there were no triaenes to be found” and as a result placed this species in the <italic><tp:taxon-name>Placospongia</tp:taxon-name></italic> rather than <italic><tp:taxon-name>Geodia</tp:taxon-name></italic>. Genus transfer to <italic><tp:taxon-name>Geodia</tp:taxon-name></italic> is, however, required as suggested on the World Porifera Database (<xref ref-type="bibr" rid="B35">van Soest et al. 2011</xref>).</p></tp:treatment-sec><ref-list><ref id="B20"><mixed-citation xmlns:xlink="http://www.w3.org/1999/xlink" xlink:type="simple"><person-group><name name-style="western"><surname>Kirkpatrick</surname><given-names>R</given-names></name></person-group> (<year>1903</year>) <article-title>Descriptions of South African Sponges. Part III.</article-title><source>Marine Investigations in South Africa</source><volume>2</volume> (<issue>14</issue>): <fpage>233</fpage>-<lpage>264</lpage>.</mixed-citation></ref><ref id="B35"><mixed-citation xmlns:xlink="http://www.w3.org/1999/xlink" xlink:type="simple"><person-group><name name-style="western"><surname>van Soest</surname><given-names>RWM</given-names></name><name name-style="western"><surname>Boury-Esnault</surname><given-names>N</given-names></name><name name-style="western"><surname>Hooper</surname><given-names>JNA</given-names></name><name name-style="western"><surname>Rützler</surname><given-names>K</given-names></name><name name-style="western"><surname>de Voogd</surname><given-names>NJ</given-names></name><name name-style="western"><surname>Alvarez</surname><given-names>de Glasby B</given-names></name><name name-style="western"><surname>Hajdu</surname><given-names>E</given-names></name><name name-style="western"><surname>Pisera</surname><given-names>AB</given-names></name><name name-style="western"><surname>Manconi</surname><given-names>R</given-names></name><name name-style="western"><surname>Schoenberg</surname><given-names>C</given-names></name><name name-style="western"><surname>Janussen</surname><given-names>D</given-names></name><name name-style="western"><surname>Tabachnick</surname><given-names>KR</given-names></name><name name-style="western"><surname>Klautau</surname><given-names>M</given-names></name><name name-style="western"><surname>Picton</surname><given-names>B</given-names></name><name name-style="western"><surname>Kelly</surname><given-names>M</given-names></name></person-group> (<year>2011</year>) <source>World Porifera database. Available online at <ext-link ext-link-type="uri" xlink:href="http://www.marinespecies.org/porifera" xlink:type="simple">http://www.marinespecies.org/porifera</ext-link>. [accessed 31.I.2011]</source></mixed-citation></ref></ref-list></tp:taxon-treatment>
